# Supplementary material for: High aspect ratio nanomaterial-induced macrophage polarization is mediated by changes in miRNA levels
Source: Front Immunol. 2023 Jan 27;14:1111123. doi: 10.3389/fimmu.2023.1111123 (PMC9911541; doi:10.3389/fimmu.2023.1111123)
Supplement: Supplementary file 2 [file DataSheet_1.xlsx]

## Sheet: CNFexposed_M1 (fdr 0.1 p)
	baseMean	log2FoldChange	lfcSE	stat	pvalue	padj
mmu-miR-27a-5p	398.585	-1.20721	0.221544	-5.4491	5.06262e-08	2.64775e-05
mmu-miR-16-1-3p	81.9167	-1.12118	0.268349	-4.17806	2.94003e-05	0.00768817
mmu-miR-122-5p	171.409	1.20545	0.302834	3.98057	6.87489e-05	0.0119852
mmu-miR-155-5p	66275.9	0.485623	0.128218	3.78749	0.000152179	0.0198974
mmu-miR-200c-3p	498.676	0.591114	0.165485	3.57201	0.00035425	0.0308788
mmu-miR-25-3p	55520.9	0.261761	0.0729903	3.58625	0.000335473	0.0308788
mmu-miR-215-5p	4.94354	2.4507	0.736388	3.328	0.000874721	0.0653542
mmu-miR-191-3p	84.2585	0.471749	0.150471	3.13515	0.00171764	0.0984904
mmu-miR-26a-1-3p	31.1083	-0.760928	0.245391	-3.10088	0.00192949	0.0984904
mmu-miR-26a-2-3p	18.9885	-0.920896	0.299013	-3.07979	0.0020715	0.0984904
mmu-miR-30d-3p	98.9836	-0.893014	0.28142	-3.17324	0.00150745	0.0984904	FDR < 0.1
mmu-miR-29b-2-5p	25.3395	-0.707412	0.24698	-2.86425	0.00418	0.182178	FDR > 0.1
mmu-miR-708-5p	499.421	-0.627561	0.222752	-2.81731	0.00484277	0.194828
mmu-miR-6239	10.8119	1.35409	0.486308	2.78443	0.00536217	0.200315
mmu-miR-148a-3p	8.10508	1.12051	0.416997	2.68709	0.00720785	0.237944
mmu-miR-190b-5p	122.453	0.519639	0.193622	2.68379	0.00727936	0.237944
mmu-miR-3084-3p	27.4138	-1.09044	0.416894	-2.61564	0.0089061	0.273994
mmu-miR-186-3p	99.0837	-0.490787	0.189218	-2.59377	0.00949302	0.275825
mmu-miR-17-3p	1171.33	-0.345252	0.136352	-2.53206	0.0113395	0.284935
mmu-miR-181a-1-3p	136.922	-0.44613	0.174843	-2.55161	0.0107227	0.284935
mmu-miR-449a-5p	150.631	-0.511614	0.202304	-2.52893	0.011441	0.284935
mmu-miR-708-3p	13.5806	-0.983734	0.399366	-2.46324	0.0137689	0.327324
mmu-miR-101a-5p	10.4455	-1.27655	0.533679	-2.39198	0.0167578	0.350573
mmu-miR-103-3p	28476.8	-0.277559	0.115328	-2.4067	0.0160976	0.350573
mmu-miR-205-5p	12.1498	1.00211	0.417879	2.39809	0.016481	0.350573
mmu-miR-30b-3p	154.378	-0.445402	0.187906	-2.37034	0.0177715	0.357481
mmu-miR-1945	13.1957	0.89313	0.386542	2.31057	0.0208569	0.389576
mmu-miR-30c-2-3p	133.498	-0.53143	0.229733	-2.31325	0.0207088	0.389576
mmu-miR-146a-5p	97353.1	0.248461	0.108693	2.2859	0.0222598	0.401445
mmu-miR-152-5p	3.8844	-1.53363	0.69771	-2.19809	0.027943	0.456693
mmu-miR-27b-5p	98.025	-0.397668	0.178975	-2.22192	0.0262889	0.456693
mmu-miR-879-5p	19.6033	-0.87135	0.394716	-2.20754	0.0272764	0.456693
mmu-miR-1306-3p	362.97	0.402065	0.192805	2.08535	0.0370376	0.488209
mmu-miR-132-3p	1154.8	0.323136	0.155202	2.08204	0.0373391	0.488209
mmu-miR-141-5p	18.0848	0.641369	0.305394	2.10014	0.0357167	0.488209
mmu-miR-192-5p	1100.55	0.398766	0.190461	2.09369	0.036288	0.488209
mmu-miR-214-3p	5.76457	1.07606	0.503011	2.13924	0.0324165	0.488209
mmu-miR-21a-3p	358.049	-0.489657	0.229923	-2.12965	0.0332002	0.488209
mmu-miR-421-3p	1114.87	0.254182	0.11909	2.13436	0.032813	0.488209
mmu-miR-760-5p	2.9294	2.03633	0.966604	2.10668	0.0351453	0.488209
mmu-miR-92a-1-5p	248.498	-0.328622	0.159014	-2.06662	0.0387697	0.490658
mmu-miR-92b-3p	183.341	0.564783	0.274172	2.05996	0.0394028	0.490658
mmu-miR-138-2-3p	6.91764	0.917776	0.449364	2.04239	0.0411129	0.500048
mmu-miR-331-3p	123.153	-0.506952	0.255331	-1.98547	0.0470924	0.559758
mmu-miR-3473g	8.43598	0.988521	0.504908	1.95782	0.0502508	0.571329
mmu-miR-34a-5p	5296.26	-0.381918	0.194513	-1.96346	0.0495932	0.571329
mmu-miR-185-3p	39.0342	-0.825022	0.430562	-1.91615	0.0553457	0.585541
mmu-miR-3076-3p	20.6868	0.52671	0.275592	1.9112	0.0559791	0.585541
mmu-miR-7068-5p	7.78835	1.05369	0.551052	1.91214	0.0558582	0.585541
mmu-miR-93-3p	460.328	0.215262	0.111109	1.9374	0.0526968	0.585541
mmu-miR-142a-3p	46295	-0.39186	0.210731	-1.85953	0.0629522	0.633154
mmu-miR-301a-5p	89.5292	-0.461015	0.246948	-1.86685	0.0619225	0.633154
mmu-miR-29c-3p	2443.21	-0.499364	0.270322	-1.8473	0.0647043	0.638497
mmu-miR-6418-3p	27.9331	0.464912	0.253207	1.8361	0.0663434	0.642548
mmu-let-7d-5p	63628.1	0.218751	0.120979	1.80817	0.07058	0.646254
mmu-miR-101a-3p	7615.84	-0.506468	0.27977	-1.8103	0.0702495	0.646254
mmu-miR-196a-5p	198.011	0.25591	0.140604	1.82008	0.068747	0.646254
mmu-miR-6539	37.3694	-0.433209	0.240509	-1.80122	0.0716687	0.646254
mmu-miR-107-3p	2009.02	-0.223003	0.124396	-1.79269	0.0730232	0.647307
mmu-let-7e-3p	26.7189	-0.45972	0.260901	-1.76205	0.0780615	0.666153
mmu-miR-1291	17.7874	-0.607937	0.343237	-1.77119	0.0765298	0.666153
mmu-miR-7024-5p	3.06347	1.42687	0.812251	1.75669	0.0789704	0.666153
mmu-let-7g-3p	12.8334	-0.565928	0.326898	-1.73121	0.0834152	0.676438
mmu-miR-1839-5p	1425.74	0.251935	0.146223	1.72294	0.0848985	0.676438
mmu-miR-320-3p	3657.37	0.524295	0.305766	1.71469	0.0864017	0.676438
mmu-miR-330-5p	212.752	-0.266084	0.155748	-1.70843	0.0875573	0.676438
mmu-miR-369-3p	6.48073	0.985264	0.570839	1.72599	0.084349	0.676438
mmu-miR-484	4876.45	0.363307	0.212919	1.70631	0.0879498	0.676438
mmu-miR-152-3p	742.441	-0.15965	0.0950826	-1.67907	0.0931381	0.678931
mmu-miR-185-5p	2309.42	-0.180651	0.107698	-1.67739	0.0934665	0.678931
mmu-miR-1948-3p	10.9128	0.680666	0.403817	1.68558	0.091877	0.678931
mmu-miR-3064-5p	13.9336	0.602019	0.357707	1.683	0.092376	0.678931
mmu-miR-1198-5p	1646.98	0.313266	0.18953	1.65286	0.0983602	0.68079
mmu-miR-140-5p	498.419	-0.3294	0.199529	-1.65088	0.0987628	0.68079
mmu-miR-151-3p	2051.9	0.691756	0.416098	1.66248	0.0964159	0.68079
mmu-miR-365-2-5p	27.6621	0.769841	0.466698	1.64955	0.0990354	0.68079
mmu-miR-674-3p	1712.02	0.217907	0.132568	1.64373	0.100231	0.68079
mmu-miR-191-5p	31270.4	0.286888	0.175642	1.63337	0.102392	0.686548
mmu-miR-1964-3p	66.8608	0.443702	0.276975	1.60196	0.109165	0.703199
mmu-miR-33-5p	135.029	-0.611914	0.383151	-1.59706	0.110253	0.703199
mmu-miR-6238	18.6407	0.72238	0.450491	1.60354	0.108816	0.703199
mmu-miR-7682-3p	21.6434	0.548353	0.343351	1.59707	0.110251	0.703199
mmu-miR-1249-3p	153.817	-0.476603	0.310872	-1.53311	0.125248	0.707071
mmu-miR-125a-3p	191.437	0.330964	0.211719	1.56322	0.118001	0.707071
mmu-miR-146b-5p	9325.03	0.249118	0.158394	1.57277	0.115771	0.707071
mmu-miR-1843a-5p	72.4066	-0.276381	0.176939	-1.56202	0.118284	0.707071
mmu-miR-18a-5p	715.82	-0.365632	0.230373	-1.58713	0.112483	0.707071
mmu-miR-200a-3p	165.625	-0.327957	0.209261	-1.56721	0.117065	0.707071
mmu-miR-27a-3p	6825.95	-0.360342	0.235173	-1.53225	0.125462	0.707071
mmu-miR-301b-5p	17.1081	-0.545289	0.35613	-1.53115	0.125732	0.707071
mmu-miR-3068-3p	380.873	-0.634768	0.409661	-1.54949	0.121263	0.707071
mmu-miR-3082-3p	3.83513	0.812712	0.523315	1.55301	0.120421	0.707071
mmu-miR-30a-5p	8491.17	-0.13546	0.0883776	-1.53275	0.125339	0.707071
mmu-miR-6960-5p	53.3079	0.464565	0.312657	1.48586	0.137316	0.764001
mmu-miR-449c-5p	44.1009	-0.33503	0.227347	-1.47365	0.140576	0.773908
mmu-miR-451a	5.04398	0.767994	0.524948	1.46299	0.14347	0.781613
mmu-miR-101b-3p	7057.24	-0.320111	0.224234	-1.42758	0.153413	0.810454
mmu-miR-181b-1-3p	12.6153	-0.547723	0.381264	-1.4366	0.150832	0.810454
mmu-miR-3086-5p	9.86199	0.53108	0.370621	1.43295	0.151873	0.810454
mmu-miR-106b-5p	375.328	-0.380243	0.268184	-1.41784	0.156236	0.816465
mmu-miR-701-5p	10.4079	-0.593101	0.419763	-1.41294	0.157673	0.816465
mmu-miR-3060-3p	8.8733	0.530115	0.378076	1.40214	0.160874	0.824871
mmu-miR-125b-2-3p	639.654	-0.211808	0.155818	-1.35933	0.174041	0.836138
mmu-miR-18a-3p	761.759	0.365034	0.262894	1.38852	0.164978	0.836138
mmu-miR-190a-5p	370.452	-0.327702	0.240388	-1.36322	0.172813	0.836138
mmu-miR-221-3p	95924.7	0.192912	0.141551	1.36285	0.172931	0.836138
mmu-miR-3068-5p	288.908	-0.333247	0.243033	-1.3712	0.170312	0.836138
mmu-miR-7043-3p	3.52341	-0.820599	0.603987	-1.35864	0.174262	0.836138
mmu-miR-877-5p	81.2967	0.417328	0.303537	1.37488	0.169167	0.836138
mmu-miR-324-5p	921.037	-0.21065	0.155707	-1.35286	0.1761	0.837276
mmu-miR-1982-3p	21.4433	0.352567	0.268297	1.31409	0.188814	0.848176
mmu-miR-199a-3p	225.393	0.166392	0.126405	1.31634	0.188058	0.848176
mmu-miR-3062-5p	9.96016	-0.544337	0.407792	-1.33484	0.181929	0.848176
mmu-miR-423-3p	7181.8	0.368265	0.280412	1.3133	0.189082	0.848176
mmu-miR-497a-5p	202.693	-0.335467	0.255821	-1.31133	0.189745	0.848176
mmu-miR-6240	491.653	0.557149	0.418996	1.32972	0.18361	0.848176
mmu-miR-6951-5p	6.39965	0.577321	0.43112	1.33912	0.180532	0.848176
mmu-miR-23b-5p	148.625	-0.250377	0.194081	-1.29007	0.197026	0.868534
mmu-miR-3066-3p	5.35105	0.728875	0.568658	1.28174	0.199932	0.868534
mmu-miR-5121	212.321	0.664969	0.516238	1.28811	0.197709	0.868534
mmu-miR-6900-3p	6.9783	0.555829	0.434624	1.27887	0.200942	0.868534
mmu-miR-20b-5p	6.32071	-0.583457	0.461237	-1.26498	0.205878	0.875399
mmu-miR-7115-5p	4.21434	0.716903	0.566076	1.26644	0.205355	0.875399
mmu-miR-1843a-3p	48.1007	-0.221143	0.178195	-1.24102	0.214599	0.878492
mmu-miR-27b-3p	62982.9	-0.15212	0.122685	-1.23992	0.215004	0.878492
mmu-miR-6978-3p	8.45471	0.512468	0.408012	1.25601	0.209112	0.878492
mmu-miR-7654-5p	26.3524	-0.32683	0.262818	-1.24356	0.213662	0.878492
mmu-miR-99b-5p	12373.6	0.239154	0.190839	1.25317	0.210145	0.878492
mmu-miR-1191a	50.6109	-0.248751	0.204978	-1.21355	0.224919	0.890055
mmu-miR-181a-2-3p	70.4856	-0.281751	0.232884	-1.20983	0.226343	0.890055
mmu-miR-24-3p	56401.3	-0.1321	0.108244	-1.22039	0.222316	0.890055
mmu-miR-3572-3p	6.41087	0.624469	0.514183	1.21449	0.224562	0.890055
mmu-miR-6990-5p	3.24069	0.928713	0.757949	1.2253	0.220464	0.890055
mmu-let-7a-5p	187842	0.188954	0.158763	1.19017	0.233981	0.901201
mmu-let-7c-5p	76848.6	0.239929	0.209266	1.14652	0.251578	0.901201
mmu-miR-1231-3p	5.62136	0.624559	0.52668	1.18584	0.235685	0.901201
mmu-miR-1929-5p	3.45167	-0.837575	0.711605	-1.17702	0.239186	0.901201
mmu-miR-1949	66.348	0.282648	0.237375	1.19072	0.233762	0.901201
mmu-miR-2137	52.5878	0.911612	0.785079	1.16117	0.245572	0.901201
mmu-miR-221-5p	884.431	0.165469	0.140491	1.1778	0.238878	0.901201
mmu-miR-222-3p	23318.8	0.221717	0.190632	1.16306	0.244804	0.901201
mmu-miR-295-3p	7.18899	-0.566593	0.492419	-1.15063	0.249884	0.901201
mmu-miR-29b-3p	4200.23	-0.291255	0.253051	-1.15097	0.249743	0.901201
mmu-miR-301a-3p	3168.15	-0.285553	0.244128	-1.16969	0.242127	0.901201
mmu-miR-322-5p	6266.6	-0.209173	0.181759	-1.15083	0.249804	0.901201
mmu-miR-361-5p	4344.35	0.0885994	0.0769016	1.15211	0.249274	0.901201
mmu-miR-29a-3p	15872.1	-0.177654	0.159634	-1.11288	0.265759	0.906404
mmu-miR-3074-5p	23.8402	0.320591	0.285776	1.12182	0.261938	0.906404
mmu-miR-3077-3p	10.7263	-0.423663	0.381465	-1.11062	0.266731	0.906404
mmu-miR-3112-5p	3.59288	0.709743	0.639269	1.11024	0.266895	0.906404
mmu-miR-338-3p	408.209	-0.343929	0.307303	-1.11919	0.263061	0.906404
mmu-miR-7059-5p	4.91796	0.886124	0.782218	1.13284	0.257283	0.906404
mmu-miR-7073-5p	4.65512	-0.687458	0.605135	-1.13604	0.255939	0.906404
mmu-miR-92a-3p	45802.5	0.193466	0.174161	1.11085	0.266634	0.906404
mmu-miR-146a-3p	21.7452	-0.460898	0.41782	-1.1031	0.269984	0.910977
mmu-let-7e-5p	14687.4	0.230215	0.21032	1.09459	0.273695	0.917579
mmu-miR-12202-3p	3.90139	0.635538	0.586242	1.08409	0.278326	0.918216
mmu-miR-28a-3p	904.908	0.167502	0.154775	1.08223	0.279152	0.918216
mmu-miR-744-3p	5.08629	0.585711	0.538423	1.08783	0.276671	0.918216
mmu-miR-93-5p	70300.6	-0.124044	0.11548	-1.07416	0.282752	0.924247
mmu-miR-5134-5p	4.26569	0.577336	0.542659	1.0639	0.287374	0.931684
mmu-miR-7091-3p	4.80467	-0.570653	0.537734	-1.06122	0.288591	0.931684
mmu-miR-3057-3p	5.85635	-0.458389	0.437411	-1.04796	0.294657	0.936105
mmu-miR-30c-1-3p	80.8696	-0.19796	0.188371	-1.05091	0.293302	0.936105
mmu-miR-345-5p	52.5834	0.23781	0.227243	1.0465	0.295329	0.936105
mmu-miR-192-3p	5.78553	-0.494597	0.475432	-1.04031	0.298195	0.939495
mmu-miR-223-3p	1830.58	-0.169082	0.16377	-1.03244	0.301867	0.945369
mmu-miR-181b-5p	6658.08	0.324872	0.317546	1.02307	0.306275	0.949794
mmu-miR-499-5p	3.51363	-0.65379	0.639891	-1.02172	0.306913	0.949794
mmu-let-7c-1-3p	43.4744	-0.331956	0.329686	-1.00689	0.313989	0.954745
mmu-miR-124-3p	4.00847	-0.616804	0.611354	-1.00892	0.313015	0.954745
mmu-miR-6994-3p	7.30661	0.463361	0.457681	1.01241	0.311341	0.954745
mmu-miR-423-5p	2006.46	0.50657	0.507681	0.997813	0.31837	0.95694
mmu-miR-7666-3p	15.9685	0.534829	0.53398	1.00159	0.316541	0.95694
mmu-miR-1943-3p	6.2518	-0.468911	0.478625	-0.979704	0.327232	0.9724
mmu-miR-7118-3p	9.89011	0.330444	0.33702	0.980486	0.326846	0.9724
mmu-miR-1930-5p	3.63781	-0.546539	0.565991	-0.965632	0.334228	0.973538
mmu-miR-29c-5p	116.703	-0.192485	0.199066	-0.966942	0.333573	0.973538
mmu-miR-3057-5p	157.349	0.340519	0.356252	0.955837	0.339154	0.973538
mmu-miR-491-5p	67.1055	-0.258419	0.270921	-0.953852	0.340158	0.973538
mmu-miR-501-3p	1108.06	0.369392	0.385516	0.958175	0.337975	0.973538
mmu-miR-6516-3p	8.17285	-0.496535	0.518466	-0.957699	0.338215	0.973538
mmu-miR-7212-5p	18.7973	0.384726	0.403746	0.952891	0.340645	0.973538
mmu-miR-129-2-3p	5.24198	-0.497031	0.527193	-0.942787	0.34579	0.974828
mmu-miR-298-3p	17.839	-0.256906	0.273225	-0.940275	0.347077	0.974828
mmu-miR-450a-2-3p	4.54423	-0.5777	0.613852	-0.941106	0.346651	0.974828
mmu-miR-5126	5.0996	0.782298	0.83454	0.937401	0.348552	0.974828
mmu-miR-23a-3p	46789.2	0.140264	0.150584	0.931467	0.351612	0.978155
mmu-miR-199a-5p	15.1957	-0.308347	0.335618	-0.918746	0.358229	0.986071
mmu-miR-340-5p	4065.35	-0.199016	0.216515	-0.919181	0.358001	0.986071
mmu-let-7b-5p	28275.3	0.227068	0.251012	0.904609	0.365673	0.986393
mmu-let-7k	4.50805	0.467539	0.517497	0.903464	0.36628	0.986393
mmu-miR-1981-3p	31.0946	0.185474	0.207563	0.893578	0.371548	0.986393
mmu-miR-203-3p	3.42907	0.603096	0.674911	0.893594	0.371539	0.986393
mmu-miR-24-2-5p	4.98998	-0.428371	0.477069	-0.897923	0.369227	0.986393
mmu-miR-501-5p	195.408	0.266368	0.29669	0.897797	0.369294	0.986393
mmu-miR-6958-3p	9.74012	-0.347914	0.38742	-0.898028	0.369171	0.986393
mmu-miR-6965-3p	3.13848	-0.547859	0.61731	-0.887495	0.374812	0.990035
mmu-miR-15a-5p	5159.1	-0.294693	0.334128	-0.881979	0.377788	0.992881
mmu-miR-3103-3p	5.90955	0.400748	0.460153	0.870901	0.383808	0.994295
mmu-miR-338-5p	18.5291	-0.365424	0.419789	-0.870495	0.38403	0.994295
mmu-miR-505-5p	39.9219	0.267617	0.306169	0.874083	0.382073	0.994295
mmu-let-7a-1-3p	35.9242	0.0154451	0.390818	0.0395199	0.968476	0.995563
mmu-let-7b-3p	10.1396	0.0847838	0.413764	0.204909	0.837643	0.995563
mmu-let-7c-2-3p	96.5664	-0.132656	0.357933	-0.370617	0.710923	0.995563
mmu-let-7d-3p	1544.76	0.155821	0.363108	0.429131	0.667828	0.995563
mmu-let-7f-1-3p	26.9152	-0.186294	0.36802	-0.506205	0.612713	0.995563
mmu-let-7f-2-3p	9.11135	0.118723	0.430535	0.275757	0.782735	0.995563
mmu-let-7f-5p	189058	0.104557	0.122727	0.851948	0.394243	0.995563
mmu-let-7g-5p	35338.1	0.0414186	0.113183	0.365943	0.714407	0.995563
mmu-let-7i-3p	188.868	0.0657704	0.295291	0.222731	0.823745	0.995563
mmu-let-7i-5p	144120	-0.051596	0.164939	-0.312818	0.754419	0.995563
mmu-let-7j	1466.47	-0.056377	0.160739	-0.350736	0.725786	0.995563
mmu-miR-100-5p	1493	-0.0847617	0.223929	-0.37852	0.705044	0.995563
mmu-miR-101b-5p	4.14143	-0.126116	0.600309	-0.210085	0.833602	0.995563
mmu-miR-101c	18.4566	-0.192286	0.338988	-0.567235	0.570555	0.995563
mmu-miR-106a-5p	2.85048	-0.0873382	0.652608	-0.13383	0.893537	0.995563
mmu-miR-106b-3p	5695.23	0.107037	0.138745	0.771464	0.440432	0.995563
mmu-miR-107-5p	4.07651	0.469589	0.701781	0.669139	0.503407	0.995563
mmu-miR-10a-3p	278.351	-0.00784377	0.134085	-0.0584987	0.953351	0.995563
mmu-miR-10a-5p	12241.2	0.0698661	0.11751	0.594553	0.552142	0.995563
mmu-miR-10b-5p	19.7535	0.012302	0.277844	0.0442768	0.964684	0.995563
mmu-miR-1198-3p	13.4815	0.147659	0.402014	0.367299	0.713396	0.995563
mmu-miR-12180-3p	3.45598	-0.278194	0.656983	-0.423442	0.671973	0.995563
mmu-miR-12189-3p	4.5675	0.0722784	0.501526	0.144117	0.885408	0.995563
mmu-miR-125a-5p	21317.2	0.0739279	0.297219	0.248732	0.803568	0.995563
mmu-miR-125b-1-3p	24.5048	-0.134576	0.339154	-0.396798	0.691516	0.995563
mmu-miR-125b-5p	30925.5	-0.0348816	0.19199	-0.181685	0.85583	0.995563
mmu-miR-126a-3p	1167.67	0.0164426	0.11286	0.14569	0.884166	0.995563
mmu-miR-126a-5p	412.474	0.0294078	0.216208	0.136016	0.891808	0.995563
mmu-miR-126b-3p	4.66991	0.205712	0.462625	0.444663	0.656564	0.995563
mmu-miR-128-1-5p	5.588	-0.143768	0.543474	-0.264535	0.791367	0.995563
mmu-miR-128-3p	2669.69	0.0193681	0.105855	0.182969	0.854823	0.995563
mmu-miR-129-5p	26.8266	0.0217703	0.25895	0.0840718	0.932999	0.995563
mmu-miR-130b-3p	2359.21	0.0586609	0.209116	0.280519	0.779079	0.995563
mmu-miR-130b-5p	488.745	-0.0678322	0.18487	-0.366919	0.71368	0.995563
mmu-miR-132-5p	75.8519	-0.0877796	0.18048	-0.486368	0.626706	0.995563
mmu-miR-133a-3p	4.50803	-0.211786	0.587988	-0.360187	0.718707	0.995563
mmu-miR-138-5p	39.2907	-0.153134	0.315995	-0.48461	0.627953	0.995563
mmu-miR-139-3p	4.43223	-0.0847516	0.784191	-0.108075	0.913936	0.995563
mmu-miR-139-5p	40.0966	-0.125154	0.263907	-0.474235	0.635333	0.995563
mmu-miR-140-3p	8680.77	0.0136934	0.113845	0.120281	0.90426	0.995563
mmu-miR-141-3p	159.854	-0.00613381	0.213287	-0.0287584	0.977057	0.995563
mmu-miR-142a-5p	23704.9	-0.0114863	0.253823	-0.0452531	0.963906	0.995563
mmu-miR-143-3p	24.4312	-0.0980484	0.400816	-0.244622	0.806749	0.995563
mmu-miR-146b-3p	45.2612	-0.158383	0.259207	-0.611028	0.541181	0.995563
mmu-miR-147-3p	6.00243	0.0770868	0.456479	0.168872	0.865897	0.995563
mmu-miR-148b-3p	5462.54	-0.0195989	0.0758816	-0.258282	0.796189	0.995563
mmu-miR-148b-5p	101.246	-0.0231618	0.207211	-0.111779	0.910999	0.995563
mmu-miR-149-5p	306.438	-0.0970883	0.188502	-0.515051	0.606517	0.995563
mmu-miR-151-5p	527.552	0.0247798	0.114636	0.216161	0.828862	0.995563
mmu-miR-155-3p	5.74753	-0.402304	0.524741	-0.766672	0.443276	0.995563
mmu-miR-15a-3p	10.2679	-0.173029	0.443934	-0.389763	0.696712	0.995563
mmu-miR-15b-3p	1876.71	0.0814288	0.233074	0.349368	0.726813	0.995563
mmu-miR-15b-5p	29133.3	-0.109428	0.179842	-0.608471	0.542875	0.995563
mmu-miR-16-2-3p	46.7357	-0.188915	0.347661	-0.543387	0.586863	0.995563
mmu-miR-16-5p	378332	-0.049512	0.145804	-0.339579	0.734174	0.995563
mmu-miR-17-5p	1168.44	-0.0644198	0.208774	-0.308562	0.757655	0.995563
mmu-miR-181a-5p	15996.2	0.13506	0.316531	0.426688	0.669607	0.995563
mmu-miR-181c-5p	5.98304	-0.262422	0.55047	-0.476724	0.633559	0.995563
mmu-miR-181d-5p	36.0689	0.268506	0.367691	0.730249	0.465238	0.995563
mmu-miR-182-5p	3.61847	-0.0347666	0.648504	-0.0536104	0.957246	0.995563
mmu-miR-1839-3p	6.09025	-0.278211	0.480241	-0.579314	0.562377	0.995563
mmu-miR-1843b-3p	30.4384	0.113081	0.259395	0.43594	0.66288	0.995563
mmu-miR-1843b-5p	103.033	-0.0869641	0.180549	-0.481664	0.630045	0.995563
mmu-miR-186-5p	7354.56	0.0734899	0.21048	0.349153	0.726974	0.995563
mmu-miR-188-3p	3.03774	-0.324064	0.772481	-0.419511	0.674843	0.995563
mmu-miR-188-5p	60.0628	-0.367115	0.426032	-0.861708	0.388848	0.995563
mmu-miR-1932	21.0562	0.294669	0.359627	0.819374	0.412573	0.995563
mmu-miR-1933-3p	3.3447	-0.14273	0.633429	-0.22533	0.821723	0.995563
mmu-miR-1934-3p	23.3669	0.33895	0.453264	0.747798	0.454582	0.995563
mmu-miR-1934-5p	188.996	0.119499	0.302692	0.394786	0.693001	0.995563
mmu-miR-1938	6.09196	0.0946852	0.448117	0.211296	0.832657	0.995563
mmu-miR-193a-3p	6.99665	-0.29207	0.502788	-0.580901	0.561307	0.995563
mmu-miR-193a-5p	90.0017	0.0190389	0.197475	0.0964115	0.923194	0.995563
mmu-miR-194-2-3p	5.11055	0.332635	0.63927	0.520336	0.602829	0.995563
mmu-miR-194-5p	518.217	0.137931	0.232881	0.592278	0.553664	0.995563
mmu-miR-1943-5p	52.3293	0.373649	0.527156	0.708803	0.478447	0.995563
mmu-miR-1947-5p	42.9794	0.169724	0.295076	0.575187	0.565165	0.995563
mmu-miR-1953	10.845	-0.21035	0.320047	-0.657248	0.511022	0.995563
mmu-miR-1954	3.20525	-0.146944	0.611303	-0.240379	0.810036	0.995563
mmu-miR-1955-3p	5.48713	-0.0131492	0.478402	-0.0274857	0.978072	0.995563
mmu-miR-1955-5p	4.10766	-0.290903	0.545608	-0.533172	0.593914	0.995563
mmu-miR-1956	11.3453	-0.0944869	0.41765	-0.226235	0.821019	0.995563
mmu-miR-195a-3p	12.9526	0.15132	0.399318	0.378947	0.704727	0.995563
mmu-miR-195a-5p	677.488	0.0434758	0.177971	0.244286	0.807009	0.995563
mmu-miR-1960	6.21849	0.0149297	0.47477	0.0314463	0.974914	0.995563
mmu-miR-1964-5p	3.28937	0.474086	0.728158	0.651076	0.514997	0.995563
mmu-miR-1968-5p	44.7885	-0.116949	0.243319	-0.480643	0.63077	0.995563
mmu-miR-1981-5p	361.214	0.0993099	0.479358	0.207173	0.835875	0.995563
mmu-miR-199b-3p	152.29	0.058814	0.146172	0.402361	0.687419	0.995563
mmu-miR-19a-3p	1046.62	-0.136436	0.518958	-0.262903	0.792625	0.995563
mmu-miR-19a-5p	4.85828	-0.253038	0.595458	-0.424946	0.670876	0.995563
mmu-miR-19b-1-5p	21.5754	-0.415593	0.491745	-0.845139	0.398033	0.995563
mmu-miR-19b-3p	5106.32	0.0341419	0.459803	0.0742534	0.940809	0.995563
mmu-miR-1a-3p	17.1406	-0.0614435	0.335215	-0.183296	0.854566	0.995563
mmu-miR-1b-3p	15.1958	-0.0737359	0.315253	-0.233894	0.815067	0.995563
mmu-miR-200b-3p	95.9169	0.05811	0.20722	0.280427	0.77915	0.995563
mmu-miR-200c-5p	2.92304	-0.563873	0.688209	-0.819333	0.412596	0.995563
mmu-miR-201-3p	7.26009	-0.302649	0.499004	-0.606506	0.544179	0.995563
mmu-miR-201-5p	26.3804	0.0655919	0.359153	0.18263	0.855089	0.995563
mmu-miR-20a-3p	29.7849	-0.044262	0.424838	-0.104186	0.917022	0.995563
mmu-miR-20a-5p	14790.3	-0.170788	0.287429	-0.59419	0.552385	0.995563
mmu-miR-210-3p	1266.78	-0.0635691	0.253686	-0.250582	0.802137	0.995563
mmu-miR-210-5p	104.54	0.0456398	0.293264	0.155627	0.876327	0.995563
mmu-miR-212-3p	58.7976	-0.00833623	0.273979	-0.0304265	0.975727	0.995563
mmu-miR-212-5p	52.093	0.136423	0.267728	0.509558	0.610361	0.995563
mmu-miR-219a-1-3p	17.2962	0.0552273	0.282788	0.195296	0.845161	0.995563
mmu-miR-219a-5p	53.9764	0.148284	0.399374	0.371292	0.71042	0.995563
mmu-miR-219b-5p	3.01785	-0.023682	0.662978	-0.0357206	0.971505	0.995563
mmu-miR-219c-5p	3.29044	-0.222843	0.705883	-0.315694	0.752235	0.995563
mmu-miR-21a-5p	276760	-0.0429109	0.27224	-0.157621	0.874755	0.995563
mmu-miR-22-3p	10615.3	-0.157902	0.264526	-0.596922	0.550559	0.995563
mmu-miR-22-5p	273.531	-0.102209	0.333479	-0.306494	0.759228	0.995563
mmu-miR-222-5p	185.789	-0.127198	0.187724	-0.677578	0.498039	0.995563
mmu-miR-223-5p	30.3983	-0.198778	0.240095	-0.827912	0.40772	0.995563
mmu-miR-23a-5p	16.4772	-0.184435	0.398265	-0.463095	0.643296	0.995563
mmu-miR-23b-3p	31826.6	0.0252583	0.101567	0.248686	0.803603	0.995563
mmu-miR-25-5p	381.058	-0.112215	0.398721	-0.281437	0.778376	0.995563
mmu-miR-26a-5p	26389.4	-0.029891	0.127774	-0.233936	0.815035	0.995563
mmu-miR-26b-3p	17.3306	0.18212	0.327362	0.556326	0.577988	0.995563
mmu-miR-26b-5p	34723.9	0.00943183	0.0965445	0.0976941	0.922175	0.995563
mmu-miR-28a-5p	176.723	0.0128887	0.286965	0.0449137	0.964176	0.995563
mmu-miR-296-3p	2522.21	0.3534	0.448372	0.788184	0.430589	0.995563
mmu-miR-296-5p	1219.69	0.314302	0.376222	0.835418	0.403483	0.995563
mmu-miR-298-5p	14985.7	0.129784	0.434329	0.298815	0.765081	0.995563
mmu-miR-29a-5p	176.896	-0.280805	0.345574	-0.812576	0.416461	0.995563
mmu-miR-29b-1-5p	41.7926	-0.175668	0.261703	-0.671252	0.50206	0.995563
mmu-miR-301b-3p	510.47	-0.113108	0.232836	-0.485785	0.62712	0.995563
mmu-miR-3058-3p	4.09068	0.478271	0.564221	0.847665	0.396625	0.995563
mmu-miR-3058-5p	3.96066	-0.502962	0.611116	-0.823023	0.410495	0.995563
mmu-miR-3061-5p	5.94788	0.213348	0.484331	0.4405	0.659575	0.995563
mmu-miR-3066-5p	36.5272	0.036348	0.220826	0.1646	0.869259	0.995563
mmu-miR-3069-3p	3.09758	-0.289544	0.58654	-0.493647	0.621556	0.995563
mmu-miR-3069-5p	3.56583	-0.325506	0.616716	-0.527805	0.597635	0.995563
mmu-miR-3074-1-3p	14.9722	0.0414831	0.34847	0.119044	0.905241	0.995563
mmu-miR-3076-5p	8.71783	0.178722	0.452647	0.394839	0.692962	0.995563
mmu-miR-3079-3p	8.58238	-0.242448	0.407753	-0.594595	0.552114	0.995563
mmu-miR-3079-5p	18.7988	0.158403	0.273991	0.578132	0.563175	0.995563
mmu-miR-3084-5p	17.5402	-0.308091	0.458777	-0.671547	0.501872	0.995563
mmu-miR-3088-3p	7.08353	0.0512541	0.455268	0.11258	0.910364	0.995563
mmu-miR-3089-3p	3.82716	0.521711	0.605022	0.862301	0.388522	0.995563
mmu-miR-3094-5p	3.13029	-0.0197924	0.592597	-0.0333995	0.973356	0.995563
mmu-miR-3097-3p	4.12321	0.0891028	0.602862	0.1478	0.882501	0.995563
mmu-miR-3098-3p	5.0524	0.297421	0.520167	0.571779	0.567472	0.995563
mmu-miR-30a-3p	937.868	-0.0287996	0.105835	-0.272117	0.785532	0.995563
mmu-miR-30b-5p	2563.23	-0.0997609	0.312069	-0.319675	0.749214	0.995563
mmu-miR-30c-5p	9073.75	0.0441082	0.254363	0.173407	0.862332	0.995563
mmu-miR-30d-5p	36682.7	0.112861	0.194056	0.581592	0.560841	0.995563
mmu-miR-30e-3p	2145.12	-0.068467	0.110603	-0.619035	0.535894	0.995563
mmu-miR-30e-5p	28768.6	-0.134659	0.19526	-0.689639	0.490421	0.995563
mmu-miR-31-5p	5.44907	-0.108943	0.715367	-0.15229	0.878958	0.995563
mmu-miR-3101-5p	3.59247	-0.0149039	0.624915	-0.0238494	0.980973	0.995563
mmu-miR-3108-5p	4.79496	-0.138509	0.51171	-0.270678	0.786638	0.995563
mmu-miR-3110-5p	3.55637	-0.103127	0.595441	-0.173194	0.862499	0.995563
mmu-miR-32-3p	13.8486	-0.0483304	0.373581	-0.12937	0.897065	0.995563
mmu-miR-32-5p	372.879	-0.189443	0.436076	-0.434426	0.663979	0.995563
mmu-miR-320-5p	22.4064	0.0670136	0.652333	0.102729	0.918178	0.995563
mmu-miR-322-3p	405.743	0.152079	0.219815	0.691853	0.48903	0.995563
mmu-miR-324-3p	633.885	0.0258498	0.222216	0.116327	0.907393	0.995563
mmu-miR-326-3p	1118.16	0.0407434	0.189799	0.214666	0.830028	0.995563
mmu-miR-328-3p	1084.68	0.0996981	0.708191	0.140779	0.888045	0.995563
mmu-miR-33-3p	11.8392	-0.288007	0.365066	-0.788917	0.430161	0.995563
mmu-miR-330-3p	21.3007	-0.16536	0.290947	-0.56835	0.569797	0.995563
mmu-miR-331-5p	7.27053	-0.041094	0.40381	-0.101766	0.918943	0.995563
mmu-miR-339-3p	222.095	0.0738069	0.178036	0.414562	0.678462	0.995563
mmu-miR-339-5p	2917.51	-0.0932605	0.198194	-0.470552	0.63796	0.995563
mmu-miR-340-3p	57.2265	-0.106704	0.225487	-0.473214	0.636061	0.995563
mmu-miR-345-3p	171.33	0.00849258	0.173064	0.049072	0.960862	0.995563
mmu-miR-3473d	7.03864	0.0847993	0.453981	0.18679	0.851825	0.995563
mmu-miR-3473h-5p	6.85879	0.153333	0.54865	0.279474	0.779881	0.995563
mmu-miR-3474	15.2627	0.419861	0.505339	0.830851	0.406058	0.995563
mmu-miR-34a-3p	7.35107	0.0174561	0.476861	0.0366064	0.970799	0.995563
mmu-miR-350-3p	745.39	-0.0399725	0.337723	-0.118359	0.905783	0.995563
mmu-miR-350-5p	194.498	-0.041414	0.267543	-0.154794	0.876984	0.995563
mmu-miR-351-3p	32.7546	-0.171624	0.374225	-0.458612	0.646513	0.995563
mmu-miR-351-5p	2559.14	-0.131758	0.38224	-0.3447	0.73032	0.995563
mmu-miR-3535	483.364	0.170103	0.243988	0.697177	0.485692	0.995563
mmu-miR-3572-5p	3.41088	0.125288	0.938765	0.13346	0.893829	0.995563
mmu-miR-361-3p	726.27	-0.069022	0.176663	-0.390699	0.69602	0.995563
mmu-miR-3618-5p	4.51692	0.315903	0.537553	0.587669	0.556754	0.995563
mmu-miR-362-3p	170.651	0.108365	0.47045	0.230345	0.817824	0.995563
mmu-miR-362-5p	450.423	-0.120558	0.330478	-0.3648	0.715261	0.995563
mmu-miR-365-3p	918.018	0.174885	0.255309	0.684993	0.493348	0.995563
mmu-miR-374b-3p	28.3489	-0.165391	0.288992	-0.572305	0.567116	0.995563
mmu-miR-374b-5p	1508.87	0.185092	0.384889	0.480898	0.630589	0.995563
mmu-miR-378a-5p	926.152	-0.0777058	0.179385	-0.43318	0.664884	0.995563
mmu-miR-378b	22.7691	-0.0152701	0.256426	-0.0595499	0.952514	0.995563
mmu-miR-378c	306.887	0.0241158	0.134185	0.179721	0.857371	0.995563
mmu-miR-378d	39.0897	0.0047826	0.206156	0.0231989	0.981492	0.995563
mmu-miR-3968	276.082	-0.0851428	0.267735	-0.318012	0.750476	0.995563
mmu-miR-3970	5.44218	-0.101774	0.465522	-0.218623	0.826943	0.995563
mmu-miR-421-5p	8.08726	-0.0918805	0.442195	-0.207783	0.835399	0.995563
mmu-miR-425-3p	398.547	0.0102276	0.125058	0.0817823	0.93482	0.995563
mmu-miR-425-5p	5462.67	0.0881878	0.106066	0.831441	0.405724	0.995563
mmu-miR-429-3p	62.9573	-0.174597	0.239766	-0.728195	0.466494	0.995563
mmu-miR-450a-1-3p	10.016	-0.09721	0.422745	-0.229949	0.818131	0.995563
mmu-miR-450a-5p	35.0425	-0.328291	0.482732	-0.680068	0.496461	0.995563
mmu-miR-450b-3p	130.505	0.122581	0.147829	0.829208	0.406987	0.995563
mmu-miR-450b-5p	126.034	-0.179135	0.254323	-0.704362	0.481208	0.995563
mmu-miR-486a-5p	7.12837	0.399504	0.512359	0.779733	0.435548	0.995563
mmu-miR-486b-5p	3.01211	0.0421173	0.685469	0.061443	0.951006	0.995563
mmu-miR-500-3p	215.797	0.038504	0.218616	0.176126	0.860195	0.995563
mmu-miR-500-5p	10.5495	0.197447	0.428217	0.461091	0.644733	0.995563
mmu-miR-503-3p	127.713	-0.00398921	0.181794	-0.0219435	0.982493	0.995563
mmu-miR-503-5p	873.718	-0.0565699	0.181724	-0.311295	0.755576	0.995563
mmu-miR-504-5p	56.0299	0.305297	0.512779	0.595376	0.551592	0.995563
mmu-miR-505-3p	70.7804	-0.0740519	0.191759	-0.386171	0.69937	0.995563
mmu-miR-5099	3139.48	-0.0349402	0.185017	-0.188849	0.850211	0.995563
mmu-miR-5100	7.43878	-0.109809	0.441048	-0.248973	0.803382	0.995563
mmu-miR-5107-3p	5.07692	-0.318544	0.491722	-0.647813	0.517106	0.995563
mmu-miR-5107-5p	9.4859	0.58285	0.720569	0.808874	0.418587	0.995563
mmu-miR-511-3p	3.633	0.254812	0.961342	0.265058	0.790964	0.995563
mmu-miR-5112	5.45842	0.158589	0.803504	0.197372	0.843537	0.995563
mmu-miR-5113	34.8743	-0.0116193	0.264813	-0.0438772	0.965002	0.995563
mmu-miR-5114	32.9517	-0.0650093	0.439704	-0.147848	0.882463	0.995563
mmu-miR-5119	17.5622	0.1169	0.424655	0.275282	0.7831	0.995563
mmu-miR-5123	8.02457	0.0226872	0.445909	0.0508785	0.959422	0.995563
mmu-miR-5124a	19.0349	0.0500431	0.427894	0.116952	0.906898	0.995563
mmu-miR-532-3p	349.463	0.124896	0.300655	0.415412	0.67784	0.995563
mmu-miR-532-5p	3027.28	-0.0477873	0.147463	-0.324063	0.74589	0.995563
mmu-miR-542-3p	533.048	-0.143534	0.186823	-0.768287	0.442317	0.995563
mmu-miR-542-5p	46.7081	-0.0634663	0.288438	-0.220034	0.825844	0.995563
mmu-miR-547-3p	243.261	0.010918	0.143446	0.0761122	0.93933	0.995563
mmu-miR-5619-5p	6.52823	0.193883	0.514608	0.37676	0.706352	0.995563
mmu-miR-5620-5p	3.60994	0.2633	0.726557	0.362395	0.717057	0.995563
mmu-miR-5622-5p	3.51904	-0.113545	0.569849	-0.199255	0.842063	0.995563
mmu-miR-5624-3p	4.58392	0.065829	0.479659	0.137241	0.89084	0.995563
mmu-miR-5627-3p	8.09709	0.194235	0.348042	0.558078	0.576791	0.995563
mmu-miR-574-3p	384.757	0.0688702	0.276034	0.249499	0.802975	0.995563
mmu-miR-582-3p	269.138	-0.0083994	0.194416	-0.0432032	0.96554	0.995563
mmu-miR-582-5p	30.8034	-0.25439	0.314795	-0.808114	0.419025	0.995563
mmu-miR-615-3p	390.832	0.0169412	0.287127	0.0590026	0.95295	0.995563
mmu-miR-6236	110.232	-0.0597908	0.457965	-0.130558	0.896125	0.995563
mmu-miR-6399	5.31714	-0.352113	0.475777	-0.740081	0.459251	0.995563
mmu-miR-6516-5p	3.78421	0.31515	0.494407	0.637431	0.523844	0.995563
mmu-miR-652-3p	588.709	0.0896799	0.209939	0.427172	0.669254	0.995563
mmu-miR-6538	10.2899	-0.208423	0.705543	-0.295408	0.767682	0.995563
mmu-miR-664-3p	115.868	-0.158689	0.353884	-0.448423	0.653848	0.995563
mmu-miR-664-5p	213.186	-0.0925607	0.392322	-0.23593	0.813487	0.995563
mmu-miR-670-3p	4.59048	-0.360063	0.59419	-0.605972	0.544533	0.995563
mmu-miR-671-3p	148.689	-0.0309412	0.397046	-0.0779286	0.937885	0.995563
mmu-miR-671-5p	1547.46	0.06376	0.170581	0.373782	0.708566	0.995563
mmu-miR-674-5p	3384.29	0.0630048	0.14516	0.434038	0.664261	0.995563
mmu-miR-677-3p	10.5644	-0.412688	0.563437	-0.732448	0.463895	0.995563
mmu-miR-677-5p	35.8389	-0.174726	0.294844	-0.592605	0.553446	0.995563
mmu-miR-6911-3p	12.1814	-0.0167274	0.347934	-0.0480764	0.961655	0.995563
mmu-miR-6922-3p	2.96885	-0.0734118	0.636958	-0.115254	0.908244	0.995563
mmu-miR-6939-3p	6.80657	-0.350533	0.611041	-0.573664	0.566195	0.995563
mmu-miR-6945-3p	3.81752	-0.278672	0.591086	-0.471457	0.637314	0.995563
mmu-miR-6948-3p	3.10939	0.502356	0.641996	0.782491	0.433926	0.995563
mmu-miR-6952-3p	11.6862	-0.129187	0.474984	-0.271982	0.785636	0.995563
mmu-miR-6955-3p	3.04694	-0.0333241	0.615526	-0.0541393	0.956824	0.995563
mmu-miR-6956-3p	4.1533	0.410373	0.574863	0.713861	0.475313	0.995563
mmu-miR-6959-3p	2.85456	-0.0396232	0.780399	-0.050773	0.959506	0.995563
mmu-miR-6959-5p	11.1834	-0.120219	0.479961	-0.250476	0.802219	0.995563
mmu-miR-6967-3p	20.349	0.126664	0.289816	0.437048	0.662076	0.995563
mmu-miR-6967-5p	6.92806	0.283391	0.615852	0.46016	0.645401	0.995563
mmu-miR-6983-3p	10.0695	-0.0917731	0.417122	-0.220015	0.82586	0.995563
mmu-miR-6983-5p	8.712	0.162089	0.454913	0.356307	0.72161	0.995563
mmu-miR-6988-3p	17.4386	0.179042	0.362226	0.494282	0.621107	0.995563
mmu-miR-6989-3p	18.7754	0.082383	0.425787	0.193484	0.84658	0.995563
mmu-miR-6994-5p	3.8071	0.307123	0.766874	0.400488	0.688797	0.995563
mmu-miR-700-3p	810.523	-0.0298312	0.301737	-0.0988651	0.921245	0.995563
mmu-miR-700-5p	141.14	-0.0915159	0.242852	-0.376839	0.706294	0.995563
mmu-miR-7015-3p	17.2779	-0.0332949	0.307988	-0.108105	0.913913	0.995563
mmu-miR-702-3p	204.984	-0.152267	0.343662	-0.443072	0.657714	0.995563
mmu-miR-702-5p	13.3154	-0.35906	0.456983	-0.785718	0.432032	0.995563
mmu-miR-7026-5p	5.30189	0.154769	0.499054	0.310125	0.756466	0.995563
mmu-miR-7031-5p	8.24457	0.12075	0.530022	0.227822	0.819785	0.995563
mmu-miR-7033-5p	3.4889	0.162209	0.755395	0.214734	0.829975	0.995563
mmu-miR-7035-3p	5.06781	-0.445682	0.563559	-0.790835	0.42904	0.995563
mmu-miR-704	4.98175	0.0634082	0.456975	0.138756	0.889643	0.995563
mmu-miR-7042-5p	8.64646	0.107745	0.406829	0.264841	0.791132	0.995563
mmu-miR-7043-5p	3.19742	0.332852	0.609353	0.546238	0.584903	0.995563
mmu-miR-7051-5p	5.4259	0.116293	0.48498	0.239789	0.810494	0.995563
mmu-miR-7062-5p	10.1158	0.0993632	0.470605	0.211139	0.832779	0.995563
mmu-miR-7068-3p	13.3956	0.151594	0.317309	0.477748	0.63283	0.995563
mmu-miR-7075-3p	8.18187	-0.0890853	0.472162	-0.188675	0.850347	0.995563
mmu-miR-7081-3p	2.87587	0.095832	0.607368	0.157783	0.874628	0.995563
mmu-miR-7082-3p	4.78314	-0.0796812	0.54297	-0.146751	0.883329	0.995563
mmu-miR-7084-5p	3.3396	-0.158435	0.636141	-0.249056	0.803318	0.995563
mmu-miR-7089-3p	3.10479	-0.283681	0.606541	-0.467703	0.639997	0.995563
mmu-miR-7091-5p	6.75271	0.172491	0.568459	0.303435	0.761558	0.995563
mmu-miR-7219-3p	8.02522	-0.174859	0.446233	-0.391855	0.695165	0.995563
mmu-miR-7235-3p	9.16746	0.0525844	0.39212	0.134103	0.893321	0.995563
mmu-miR-744-5p	407.662	-0.206424	0.498441	-0.414139	0.678773	0.995563
mmu-miR-760-3p	34.9471	0.393831	0.614984	0.640392	0.521918	0.995563
mmu-miR-7655-3p	3.6871	-0.152772	0.621574	-0.245783	0.805851	0.995563
mmu-miR-7658-5p	10.9904	-0.127009	0.411857	-0.308382	0.757792	0.995563
mmu-miR-7669-5p	5.55599	-0.103173	0.573067	-0.180037	0.857124	0.995563
mmu-miR-7676-3p	27.3374	-0.19668	0.275531	-0.71382	0.475338	0.995563
mmu-miR-7679-3p	7.46066	-0.00974089	0.490068	-0.0198766	0.984142	0.995563
mmu-miR-7689-3p	10.6025	0.123663	0.362799	0.34086	0.733209	0.995563
mmu-miR-7a-1-3p	162.967	-0.00939209	0.290413	-0.0323405	0.974201	0.995563
mmu-miR-7a-5p	51167.5	-0.0650273	0.118098	-0.550623	0.581892	0.995563
mmu-miR-7b-5p	41.342	-0.135193	0.221793	-0.609546	0.542163	0.995563
mmu-miR-8092	4.0559	-0.350406	0.545897	-0.641891	0.520944	0.995563
mmu-miR-8102	2.84748	0.505201	1.07966	0.467925	0.639838	0.995563
mmu-miR-8103	16.528	0.0186344	0.329023	0.0566357	0.954835	0.995563
mmu-miR-8105	4.54965	0.459031	0.563227	0.815002	0.415071	0.995563
mmu-miR-8106	13.2315	-0.153079	0.360141	-0.425053	0.670798	0.995563
mmu-miR-8112	11.6393	0.387088	0.563059	0.687475	0.491784	0.995563
mmu-miR-8114	69.4448	0.294777	0.360893	0.816798	0.414044	0.995563
mmu-miR-8115	51.6827	-0.135892	0.211364	-0.642927	0.520272	0.995563
mmu-miR-872-5p	3550.07	0.0900362	0.17361	0.518612	0.604031	0.995563
mmu-miR-877-3p	79.3204	-0.050546	0.181662	-0.278243	0.780826	0.995563
mmu-miR-879-3p	107.108	-0.138948	0.204885	-0.678176	0.49766	0.995563
mmu-miR-9-3p	14.7879	0.17502	0.279878	0.625346	0.531744	0.995563
mmu-miR-9-5p	42.3992	0.0605822	0.251783	0.240613	0.809855	0.995563
mmu-miR-92b-5p	12.0356	0.160735	0.673756	0.238566	0.811442	0.995563
mmu-miR-935	225.32	-0.162233	0.228399	-0.710306	0.477514	0.995563
mmu-miR-98-3p	30.1818	-0.0892321	0.460363	-0.19383	0.846309	0.995563
mmu-miR-98-5p	5586.3	0.0157343	0.133204	0.118121	0.905972	0.995563
mmu-miR-99a-3p	50.0799	0.147834	0.266493	0.55474	0.579073	0.995563
mmu-miR-99a-5p	17210.2	0.239883	0.311523	0.770034	0.441279	0.995563
mmu-miR-99b-3p	664.194	0.0765572	0.191098	0.400616	0.688702	0.995563
mmu-miR-1983	66.8681	0.00037171	0.252185	0.00147396	0.998824	0.998824
mmu-miR-3075-5p	3.07485	-0.00138735	0.702361	-0.00197526	0.998424	0.998824
mmu-miR-378a-3p	11921.6	-0.000993424	0.184671	-0.00537943	0.995708	0.998824
mmu-miR-6979-3p	3.66359	0.00369594	0.559211	0.0066092	0.994727	0.998824
mmu-miR-7652-3p	2.90969	-0.00551175	0.642786	-0.0085748	0.993158	0.998824
mmu-miR-872-3p	367.443	-0.00173155	0.210711	-0.00821765	0.993443	0.998824
mmu-let-7a-2-3p	1.14918	-0.825863	1.22619	-0.673521	0.500616	NA
mmu-miR-100-3p	1.92621	-0.744632	0.914358	-0.814376	0.415429	NA
mmu-miR-103-1-5p	0.512769	-1.34684	1.81716	-0.741177	0.458586	NA
mmu-miR-103-2-5p	2.8067	-0.184135	0.637443	-0.288864	0.772685	NA
mmu-miR-1190	0.625677	-1.31437	1.51147	-0.869596	0.384521	NA
mmu-miR-1191b-5p	2.34041	-0.154737	0.736801	-0.210012	0.833658	NA
mmu-miR-12185-3p	0.867631	0.529973	1.04248	0.508376	0.61119	NA
mmu-miR-12187-3p	1.21519	0.699847	1.04669	0.668631	0.503731	NA
mmu-miR-12187-5p	0.719081	1.55467	1.46532	1.06098	0.2887	NA
mmu-miR-12191-3p	2.37181	0.191745	0.806628	0.237712	0.812105	NA
mmu-miR-12192-5p	0.58563	-1.2791	1.56826	-0.815618	0.414719	NA
mmu-miR-12193-5p	0.685341	-0.931909	1.38156	-0.674534	0.499972	NA
mmu-miR-12199-3p	1.80361	-1.17722	0.796972	-1.47712	0.139643	NA
mmu-miR-12201-3p	0.518776	0.426441	1.67417	0.254718	0.798941	NA
mmu-miR-122b-5p	0.484903	2.19874	1.56375	1.40607	0.159703	NA
mmu-miR-1231-5p	0.450525	0.895263	1.50563	0.594611	0.552104	NA
mmu-miR-1249-5p	0.746188	1.63039	1.25825	1.29576	0.195059	NA
mmu-miR-1258-3p	2.08032	0.0556417	0.91245	0.0609805	0.951375	NA
mmu-miR-1258-5p	1.15525	-0.672985	0.97882	-0.687547	0.491738	NA
mmu-miR-126b-5p	1.17033	-0.395225	0.958218	-0.412458	0.680003	NA
mmu-miR-127-3p	2.12799	1.11593	0.817175	1.36559	0.172068	NA
mmu-miR-129-1-3p	0.397501	1.18875	2.20607	0.538854	0.589988	NA
mmu-miR-1306-5p	182.233	0.175379	0.772014	0.227171	NA	NA
mmu-miR-130a-3p	1.4533	2.4877	1.23896	2.0079	0.0446537	NA
mmu-miR-134-5p	0.843081	2.01311	1.75796	1.14514	0.252151	NA
mmu-miR-137-3p	0.477801	0.345763	1.65653	0.208728	0.834661	NA
mmu-miR-142b	0.520694	0.92726	1.51301	0.612857	0.539971	NA
mmu-miR-144-5p	0.504693	2.46508	1.46681	1.68057	0.0928462	NA
mmu-miR-145a-5p	1.30917	-0.362867	0.923561	-0.3929	0.694393	NA
mmu-miR-147-5p	2.66588	-0.0162642	0.826799	-0.0196713	0.984306	NA
mmu-miR-150-5p	66.2476	0.797877	0.901765	0.884795	NA	NA
mmu-miR-181b-2-3p	2.51553	-1.34363	0.782603	-1.71687	0.0860029	NA
mmu-miR-181c-3p	1.38129	0.591173	1.0905	0.542111	0.587742	NA
mmu-miR-181d-3p	0.493585	0.249201	1.92294	0.129594	0.896888	NA
mmu-miR-183-5p	2.3032	0.301176	0.8321	0.361947	0.717391	NA
mmu-miR-184-3p	1.47054	1.62063	1.12828	1.43637	0.150897	NA
mmu-miR-187-3p	1.01785	2.27837	1.43735	1.58511	0.11294	NA
mmu-miR-190a-3p	0.52432	1.05646	1.41938	0.744315	0.456686	NA
mmu-miR-190b-3p	0.934068	-0.217033	1.09159	-0.198822	0.842402	NA
mmu-miR-1927	1.183	0.983922	1.12557	0.874156	0.382033	NA
mmu-miR-1929-3p	0.527823	-1.09524	1.50017	-0.730074	0.465345	NA
mmu-miR-1930-3p	2.38373	0.0577565	0.982717	0.0587723	0.953133	NA
mmu-miR-1933-5p	2.17012	-0.442403	0.803184	-0.550812	0.581763	NA
mmu-miR-1936	0.949906	0.357414	1.34184	0.266362	0.789961	NA
mmu-miR-193b-3p	1.47306	-0.510293	1.01599	-0.502262	0.615483	NA
mmu-miR-1941-5p	1.23368	1.55306	1.08578	1.43037	0.152611	NA
mmu-miR-1947-3p	0.651177	0.0290535	1.34558	0.0215918	0.982774	NA
mmu-miR-1948-5p	2.2386	0.0327747	0.691999	0.0473623	0.962224	NA
mmu-miR-1950	2.07556	0.985942	0.826006	1.19362	0.232625	NA
mmu-miR-1951	0.980335	0.136925	1.08761	0.125895	0.899815	NA
mmu-miR-1966-3p	1.25676	1.64992	1.23093	1.34039	0.180119	NA
mmu-miR-1968-3p	1.93027	-0.757583	0.795666	-0.952137	0.341028	NA
mmu-miR-1969	2.49149	1.2382	0.733989	1.68695	0.0916139	NA
mmu-miR-1970c-5p	1.81072	1.67249	0.821639	2.03555	0.0417954	NA
mmu-miR-1982-5p	1.19817	0.184233	1.0729	0.171715	0.863661	NA
mmu-miR-199b-5p	0.523186	1.31663	1.47231	0.894265	0.37118	NA
mmu-miR-1b-5p	1.92303	-2.17752	1.01989	-2.13504	0.0327577	NA
mmu-miR-200a-5p	0.894767	0.114966	1.33383	0.0861921	0.931314	NA
mmu-miR-200b-5p	2.48853	0.957356	0.776267	1.23328	0.21747	NA
mmu-miR-202-5p	0.393429	2.48986	1.72006	1.44754	0.147745	NA
mmu-miR-208b-3p	0.498003	0.448894	1.35396	0.33154	0.740236	NA
mmu-miR-211-5p	0.885258	1.23976	1.07024	1.1584	0.246702	NA
mmu-miR-218-5p	0.718192	-2.2649	1.70215	-1.33061	0.183317	NA
mmu-miR-219b-3p	1.12722	-0.348513	1.34684	-0.258764	0.795817	NA
mmu-miR-21b	0.539372	-0.172125	1.5424	-0.111596	0.911144	NA
mmu-miR-224-5p	1.13556	0.746067	0.934326	0.798508	0.424576	NA
mmu-miR-24-1-5p	0.895564	-0.514846	1.24239	-0.414399	0.678582	NA
mmu-miR-28c	0.76443	-0.23207	1.5612	-0.148649	0.881831	NA
mmu-miR-294-3p	1.09888	1.23438	1.05673	1.16811	0.242761	NA
mmu-miR-3061-3p	1.98668	0.000655469	0.726927	0.000901698	0.999281	NA
mmu-miR-3064-3p	0.856309	1.65128	1.1076	1.49087	0.135996	NA
mmu-miR-3065-5p	1.57158	0.861768	0.939283	0.917474	0.358894	NA
mmu-miR-3075-3p	0.496786	-0.808282	1.87714	-0.430593	0.666764	NA
mmu-miR-3082-5p	1.44331	0.133669	0.798037	0.167498	0.866978	NA
mmu-miR-3087-3p	2.23722	0.695434	0.900786	0.77203	0.440096	NA
mmu-miR-3091-3p	0.640573	-0.902882	1.36307	-0.662386	0.507724	NA
mmu-miR-3091-5p	1.69873	-0.590204	0.793233	-0.744049	0.456847	NA
mmu-miR-3094-3p	0.67744	0.730221	1.30784	0.55834	0.576612	NA
mmu-miR-3097-5p	1.6326	-1.44761	1.15671	-1.25148	0.210759	NA
mmu-miR-3098-5p	2.15375	-0.326808	0.876484	-0.372863	0.70925	NA
mmu-miR-30f	0.840462	-0.53996	1.57846	-0.342081	0.73229	NA
mmu-miR-3100-5p	0.385905	1.06459	1.86544	0.570691	0.568209	NA
mmu-miR-3101-3p	0.477464	-1.34818	1.75666	-0.76747	0.442802	NA
mmu-miR-3103-5p	0.585764	0.841914	1.4712	0.572264	0.567143	NA
mmu-miR-3109-3p	0.43565	-0.0998862	1.55974	-0.0640404	0.948938	NA
mmu-miR-3109-5p	0.398882	-0.231325	1.63245	-0.141704	0.887314	NA
mmu-miR-3112-3p	0.863275	-0.0835441	1.3087	-0.0638376	0.9491	NA
mmu-miR-3113-5p	0.711419	-2.18194	1.4558	-1.49878	0.13393	NA
mmu-miR-323-3p	0.470255	1.30568	1.46066	0.893897	0.371377	NA
mmu-miR-335-5p	1.70311	1.64112	0.820406	2.00038	0.0454593	NA
mmu-miR-342-3p	27.5983	0.726289	1.09595	0.6627	NA	NA
mmu-miR-344-3p	0.397157	1.28291	1.66137	0.772201	0.439995	NA
mmu-miR-344d-3p	1.60871	-0.968928	0.948935	-1.02107	0.307222	NA
mmu-miR-34c-5p	2.18879	-0.433456	0.744804	-0.581973	0.560585	NA
mmu-miR-3547-3p	0.782737	-1.0006	1.34542	-0.743703	0.457056	NA
mmu-miR-3569-3p	1.10384	-0.263649	0.917557	-0.287338	0.773853	NA
mmu-miR-3569-5p	0.677174	-1.41522	1.52414	-0.928534	0.353131	NA
mmu-miR-363-3p	0.640322	2.06062	3.35865	0.613528	0.539527	NA
mmu-miR-374c-5p	1.30175	0.200196	1.0747	0.186281	0.852224	NA
mmu-miR-375-3p	1.38971	2.15609	1.06594	2.02271	0.0431031	NA
mmu-miR-376c-3p	1.06824	1.97858	1.16192	1.70286	0.0885951	NA
mmu-miR-379-5p	1.34239	-0.370163	1.39225	-0.265875	0.790336	NA
mmu-miR-382-5p	1.09616	0.366161	1.06829	0.342754	0.731783	NA
mmu-miR-3962	1.63905	-0.601633	0.956698	-0.628865	0.529438	NA
mmu-miR-3963	1.30937	0.372799	1.03817	0.359093	0.719525	NA
mmu-miR-3964	2.45926	-0.753205	0.824078	-0.913998	0.360718	NA
mmu-miR-3967	0.790733	0.825557	1.17022	0.705471	0.480517	NA
mmu-miR-3969	1.92699	0.692421	0.794036	0.872027	0.383194	NA
mmu-miR-409-3p	1.49926	-0.309716	1.03206	-0.300094	0.764105	NA
mmu-miR-411-5p	0.825959	2.90465	1.43371	2.02597	0.0427677	NA
mmu-miR-449a-3p	1.98024	-0.527803	0.708302	-0.745167	0.456171	NA
mmu-miR-455-3p	2.44528	0.375356	0.915759	0.409886	0.68189	NA
mmu-miR-455-5p	2.16013	-0.530185	0.853437	-0.621235	0.534445	NA
mmu-miR-465b-3p	0.741825	-0.846019	1.32446	-0.638763	0.522977	NA
mmu-miR-465c-3p	0.459527	0.344928	1.65318	0.208645	0.834726	NA
mmu-miR-465c-5p	1.77033	-0.954476	0.919769	-1.03773	0.299394	NA
mmu-miR-470-5p	1.78517	0.414317	0.770871	0.537466	0.590946	NA
mmu-miR-491-3p	2.64587	0.871156	0.665881	1.30828	0.190779	NA
mmu-miR-493-5p	0.710006	-0.474855	1.48132	-0.320561	0.748543	NA
mmu-miR-494-3p	2.43145	1.29719	0.883219	1.46871	0.141913	NA
mmu-miR-497a-3p	1.2422	1.85808	1.19923	1.54939	0.121287	NA
mmu-miR-497b	2.64639	-1.2438	0.845899	-1.47039	0.141457	NA
mmu-miR-504-3p	0.845884	-0.620984	1.12042	-0.554242	0.579413	NA
mmu-miR-5101	0.447999	-0.0986457	1.63991	-0.060153	0.952034	NA
mmu-miR-5108	1.71495	0.422301	0.85824	0.492055	0.62268	NA
mmu-miR-511-5p	0.631477	0	1.64084	0	1	NA
mmu-miR-5116	2.6821	-0.354353	0.731039	-0.484725	0.627872	NA
mmu-miR-5122	0.793372	-0.509657	1.16241	-0.438449	0.661061	NA
mmu-miR-5125	1.49724	0.137576	0.816909	0.168411	0.86626	NA
mmu-miR-5128	1.65914	0.348042	0.79878	0.435717	0.663042	NA
mmu-miR-5129-3p	1.77092	-0.230498	0.841718	-0.273842	0.784206	NA
mmu-miR-5129-5p	1.03957	-0.754154	1.19724	-0.629913	0.528752	NA
mmu-miR-5130	0.81049	0.135632	1.22369	0.110839	0.911744	NA
mmu-miR-5132-3p	0.943693	-0.398172	1.0097	-0.394346	0.693326	NA
mmu-miR-5132-5p	2.40393	-0.70685	0.789444	-0.895377	0.370586	NA
mmu-miR-5133	0.48317	-1.09242	1.62729	-0.671309	0.502024	NA
mmu-miR-5134-3p	2.23231	-0.229927	0.988758	-0.232541	0.816118	NA
mmu-miR-5135	0.646327	-0.53688	1.36376	-0.393675	0.693821	NA
mmu-miR-5136	0.666144	-1.37548	1.38858	-0.990568	0.321897	NA
mmu-miR-547-5p	0.67514	0.40465	1.59778	0.253258	0.800069	NA
mmu-miR-5615-3p	2.71628	0.38616	0.69888	0.552541	0.580578	NA
mmu-miR-5615-5p	1.08252	0.179709	1.01125	0.177709	0.858951	NA
mmu-miR-5616-5p	1.95302	-0.470647	0.836029	-0.562955	0.573465	NA
mmu-miR-5619-3p	1.59909	0.797217	0.955107	0.834689	0.403893	NA
mmu-miR-5621-3p	1.97287	-0.215633	0.848802	-0.254044	0.799462	NA
mmu-miR-5622-3p	2.7332	-0.171457	0.591634	-0.289803	0.771967	NA
mmu-miR-5624-5p	0.806227	0.438511	1.39149	0.315138	0.752657	NA
mmu-miR-5627-5p	0.808054	0.313138	1.28418	0.243843	0.807353	NA
mmu-miR-574-5p	0.765307	-0.005444	1.31266	-0.0041473	0.996691	NA
mmu-miR-615-5p	0.503816	-0.0177497	1.58724	-0.0111827	0.991078	NA
mmu-miR-6395	0.588679	-1.45793	1.48711	-0.980381	0.326898	NA
mmu-miR-6418-5p	0.578328	1.94631	1.37058	1.42006	0.15559	NA
mmu-miR-6481	0.565879	0.373615	1.62097	0.230489	0.817712	NA
mmu-miR-652-5p	1.0141	-0.428014	1.23382	-0.346902	0.728665	NA
mmu-miR-6537-3p	1.27221	0.135591	0.882205	0.153696	0.877849	NA
mmu-miR-654-3p	0.436932	0.249199	1.6262	0.15324	0.878209	NA
mmu-miR-6541	0.927513	-2.03489	1.3884	-1.46563	0.142748	NA
mmu-miR-6546-3p	1.81892	0.903443	0.736821	1.22614	0.220147	NA
mmu-miR-670-5p	2.5619	-0.3882	0.66383	-0.584789	0.55869	NA
mmu-miR-672-5p	0.574307	2.28686	1.63174	1.40149	0.161068	NA
mmu-miR-6769b-3p	0.658047	-0.568664	1.49721	-0.379815	0.704083	NA
mmu-miR-6896-5p	0.571249	-1.95942	1.42756	-1.37257	0.169886	NA
mmu-miR-6897-5p	0.717758	1.66215	1.47986	1.12318	0.26136	NA
mmu-miR-6898-5p	0.509336	1.81238	1.61776	1.1203	0.262584	NA
mmu-miR-6899-3p	1.50085	-0.813483	0.902918	-0.900948	0.367616	NA
mmu-miR-6900-5p	1.52066	-1.30859	1.1257	-1.16247	0.245043	NA
mmu-miR-6902-3p	0.390222	-0.231192	1.93377	-0.119555	0.904836	NA
mmu-miR-6902-5p	2.11479	-0.356602	0.891742	-0.399894	0.689235	NA
mmu-miR-6904-5p	2.08482	1.04084	0.758578	1.37209	0.170036	NA
mmu-miR-6905-3p	1.49245	0.180902	0.828715	0.218292	0.827202	NA
mmu-miR-6905-5p	2.16896	1.6853	0.945308	1.78281	0.0746174	NA
mmu-miR-6907-3p	1.43365	1.33787	1.08829	1.22933	0.218947	NA
mmu-miR-6908-3p	2.42113	0.319254	0.773427	0.412778	0.679769	NA
mmu-miR-6910-3p	1.05901	0.140544	1.17166	0.119953	0.904521	NA
mmu-miR-6910-5p	0.531146	1.66122	1.7561	0.945975	0.344162	NA
mmu-miR-6911-5p	2.83097	0.659463	0.749323	0.880079	0.378816	NA
mmu-miR-6912-5p	0.560857	-0.809333	1.83356	-0.441399	0.658924	NA
mmu-miR-6913-3p	2.44898	0.545413	0.705088	0.773538	0.439204	NA
mmu-miR-6913-5p	2.82685	-0.332143	0.838209	-0.396253	0.691918	NA
mmu-miR-6914-3p	2.52861	-0.0960063	0.715385	-0.134202	0.893243	NA
mmu-miR-6915-3p	0.561683	-1.46238	1.5112	-0.967696	0.333196	NA
mmu-miR-6915-5p	1.80583	0.761993	0.874285	0.871561	0.383448	NA
mmu-miR-6916-5p	0.818537	1.76847	1.1778	1.5015	0.133226	NA
mmu-miR-6919-5p	0.715197	-0.651284	1.4131	-0.46089	0.644877	NA
mmu-miR-692	1.13162	2.25356	1.15632	1.94892	0.0513054	NA
mmu-miR-6920-5p	0.442555	1.40003	1.79722	0.778996	0.435982	NA
mmu-miR-6921-3p	2.42964	-0.309071	0.616004	-0.501734	0.615854	NA
mmu-miR-6927-3p	0.524836	-0.232227	1.77665	-0.13071	0.896004	NA
mmu-miR-6927-5p	0.703776	-0.00543033	1.40601	-0.00386222	0.996918	NA
mmu-miR-6928-3p	1.81762	-0.464707	0.776593	-0.598392	0.549578	NA
mmu-miR-6931-3p	1.43832	0.245967	1.00606	0.244486	0.806855	NA
mmu-miR-6932-5p	1.00717	-0.612701	1.19725	-0.511758	0.60882	NA
mmu-miR-6933-3p	1.42108	0.966213	1.01134	0.95538	0.339386	NA
mmu-miR-6933-5p	0.430433	0.561836	1.86405	0.301407	0.763104	NA
mmu-miR-6934-5p	1.16473	0.449533	1.183	0.379995	0.703949	NA
mmu-miR-6935-3p	0.464808	0.389914	1.72217	0.226409	0.820884	NA
mmu-miR-6935-5p	0.583031	-1.02066	1.51941	-0.671751	0.501742	NA
mmu-miR-6936-3p	2.54746	0.518761	0.751573	0.690233	0.490048	NA
mmu-miR-6936-5p	0.56462	-0.369779	1.38299	-0.267376	0.789179	NA
mmu-miR-6937-3p	0.683957	0.275452	1.37152	0.200837	0.840826	NA
mmu-miR-6937-5p	0.463403	0.344873	1.73094	0.199241	0.842074	NA
mmu-miR-6940-3p	0.734502	-1.2944	1.29272	-1.00129	0.316684	NA
mmu-miR-6942-3p	0.567011	-0.156329	1.50891	-0.103604	0.917484	NA
mmu-miR-6942-5p	0.734717	-1.72717	1.84543	-0.935916	0.349317	NA
mmu-miR-6943-3p	1.86579	0.476166	0.770695	0.61784	0.536681	NA
mmu-miR-6946-3p	1.84303	-0.213787	0.826431	-0.258687	0.795877	NA
mmu-miR-6946-5p	2.15616	0.224009	0.695698	0.321992	0.747459	NA
mmu-miR-6947-5p	1.22191	1.47851	1.51562	0.975517	0.329304	NA
mmu-miR-6948-5p	0.834787	0.694414	1.23677	0.561474	0.574474	NA
mmu-miR-6951-3p	0.388327	0.826272	2.0629	0.400539	0.688759	NA
mmu-miR-6953-3p	1.21397	0.941895	1.11593	0.844046	0.398644	NA
mmu-miR-6954-3p	2.41991	0.876761	0.903114	0.97082	0.331638	NA
mmu-miR-6954-5p	0.625353	0.444971	1.97947	0.224793	0.82214	NA
mmu-miR-6955-5p	1.43284	-0.735841	1.20713	-0.60958	0.54214	NA
mmu-miR-6961-3p	2.59111	-1.00063	0.811963	-1.23236	0.217813	NA
mmu-miR-6962-3p	0.899757	-0.0742256	1.27947	-0.0580128	0.953738	NA
mmu-miR-6962-5p	0.539705	0.102398	1.83287	0.0558674	0.955447	NA
mmu-miR-6963-3p	0.840721	-0.140747	1.46945	-0.0957821	0.923694	NA
mmu-miR-6963-5p	0.604062	-1.76224	1.55167	-1.1357	0.256081	NA
mmu-miR-6964-3p	1.04405	0.275715	1.04423	0.264037	0.791751	NA
mmu-miR-6966-3p	1.94757	-0.763407	0.840018	-0.908799	0.363456	NA
mmu-miR-6966-5p	1.3736	-1.62924	1.22211	-1.33313	0.182488	NA
mmu-miR-6968-3p	1.58262	-0.729683	0.903154	-0.807927	0.419132	NA
mmu-miR-6970-3p	0.720309	0.703576	1.22369	0.574961	0.565318	NA
mmu-miR-6970-5p	0.672439	0.377946	1.403	0.269385	0.787633	NA
mmu-miR-6975-3p	0.512754	-1.35597	1.46793	-0.92373	0.355627	NA
mmu-miR-6976-3p	0.705607	-0.165678	1.27634	-0.129807	0.896719	NA
mmu-miR-6976-5p	1.44923	-0.70004	1.05243	-0.665167	0.505944	NA
mmu-miR-6977-3p	1.53273	0.919151	0.944267	0.973402	0.330354	NA
mmu-miR-6978-5p	0.614866	0.839815	1.49546	0.561575	0.574406	NA
mmu-miR-6980-3p	1.15054	-1.42531	1.17303	-1.21507	0.22434	NA
mmu-miR-6981-3p	0.420669	-0.610676	1.71043	-0.35703	0.721069	NA
mmu-miR-6981-5p	2.02933	2.11422	0.832709	2.53897	0.0111179	NA
mmu-miR-6984-3p	1.3857	0.168968	0.93174	0.181347	0.856095	NA
mmu-miR-6984-5p	1.81114	0.959294	0.910698	1.05336	0.292175	NA
mmu-miR-6986-3p	0.814129	-0.569131	1.35574	-0.419792	0.674637	NA
mmu-miR-6986-5p	2.77073	-0.267862	0.792941	-0.337809	0.735507	NA
mmu-miR-6987-3p	0.51708	0.414436	1.43443	0.28892	0.772643	NA
mmu-miR-6987-5p	1.22345	0.244703	1.01664	0.240698	0.809789	NA
mmu-miR-6991-5p	0.717425	-1.0702	1.68038	-0.636878	0.524204	NA
mmu-miR-6992-5p	0.579719	0	3.29167	0	1	NA
mmu-miR-6993-3p	0.488035	-0.184266	1.66813	-0.110463	0.912042	NA
mmu-miR-6993-5p	1.18526	0.606544	1.02881	0.589558	0.555487	NA
mmu-miR-6995-3p	0.548705	0.34572	1.5818	0.218561	0.826992	NA
mmu-miR-6995-5p	0.513382	1.30717	1.92038	0.680684	0.496072	NA
mmu-miR-6996-5p	0.870247	-0.506304	1.28594	-0.393722	0.693786	NA
mmu-miR-6997-3p	0.639467	1.14317	1.30453	0.876305	0.380864	NA
mmu-miR-6997-5p	1.341	1.51345	1.12311	1.34755	0.177804	NA
mmu-miR-6998-3p	1.17416	0.366787	1.27989	0.286578	0.774436	NA
mmu-miR-6999-3p	0.619906	2.04744	1.60303	1.27723	0.20152	NA
mmu-miR-6999-5p	0.437052	2.1565	1.7266	1.24899	0.211669	NA
mmu-miR-7003-5p	2.09494	-0.132613	0.853421	-0.15539	0.876514	NA
mmu-miR-7006-3p	0.898399	-0.752678	1.24285	-0.605604	0.544777	NA
mmu-miR-7008-3p	1.41885	1.32851	0.98414	1.34992	0.177043	NA
mmu-miR-7009-5p	0.573257	0.344837	1.79172	0.192462	0.847381	NA
mmu-miR-701-3p	0.836776	-0.231466	1.43277	-0.161552	0.871659	NA
mmu-miR-7011-3p	2.07652	-0.0723313	0.696135	-0.103904	0.917245	NA
mmu-miR-7012-3p	1.29659	1.2858	1.39854	0.919387	0.357893	NA
mmu-miR-7013-3p	0.598643	-1.48606	1.58161	-0.939584	0.347431	NA
mmu-miR-7013-5p	2.6095	0.0581183	0.660615	0.087976	0.929896	NA
mmu-miR-7015-5p	2.49024	-0.279374	0.763292	-0.366012	0.714356	NA
mmu-miR-7017-5p	1.83079	-1.04906	0.788979	-1.32964	0.183635	NA
mmu-miR-7021-5p	0.950944	-0.684326	1.19751	-0.57146	0.567688	NA
mmu-miR-7023-3p	1.49086	0.405325	1.03497	0.391628	0.695333	NA
mmu-miR-7026-3p	0.920828	-1.23067	1.27094	-0.968311	0.332889	NA
mmu-miR-7027-3p	1.37989	0.15503	1.0067	0.153998	0.877611	NA
mmu-miR-7028-5p	0.959319	0.680679	1.46955	0.46319	0.643228	NA
mmu-miR-7029-3p	0.80186	-1.03648	1.30026	-0.797136	0.425372	NA
mmu-miR-703	2.16754	0.599722	0.817738	0.733392	0.463319	NA
mmu-miR-7030-3p	1.34413	-0.793552	1.10484	-0.71825	0.472603	NA
mmu-miR-7031-3p	0.929485	-0.932762	1.29668	-0.719349	0.471926	NA
mmu-miR-7034-3p	0.975187	-0.541524	1.10576	-0.489732	0.624323	NA
mmu-miR-7036a-3p	1.19168	0.0403636	1.03784	0.038892	0.968976	NA
mmu-miR-7036a-5p	0.518228	-0.311214	1.50968	-0.206145	0.836678	NA
mmu-miR-7036b-5p	1.07594	0.997597	1.19873	0.832214	0.405288	NA
mmu-miR-7037-3p	0.641921	1.33764	1.39378	0.959726	0.337193	NA
mmu-miR-7038-3p	0.626486	2.04261	1.26212	1.6184	0.105577	NA
mmu-miR-7038-5p	2.74575	0.0394015	0.851524	0.0462718	0.963094	NA
mmu-miR-7039-5p	1.7787	-0.326544	0.863137	-0.378322	0.705191	NA
mmu-miR-7042-3p	2.65136	0.481824	0.663957	0.725685	0.468032	NA
mmu-miR-7049-5p	0.933835	-0.578031	1.0817	-0.534375	0.593082	NA
mmu-miR-7052-3p	1.09132	-0.201179	1.22772	-0.163864	0.869839	NA
mmu-miR-7052-5p	0.693067	-0.467575	1.80736	-0.258707	0.795861	NA
mmu-miR-7053-3p	2.24119	-0.693832	0.722208	-0.960709	0.336699	NA
mmu-miR-7053-5p	0.740412	0.540736	1.30958	0.412907	0.679675	NA
mmu-miR-7054-3p	1.06909	-0.80038	1.09173	-0.733132	0.463478	NA
mmu-miR-7054-5p	2.21769	0.436398	0.828589	0.526677	0.598418	NA
mmu-miR-7057-5p	0.57497	1.41311	1.88598	0.749272	0.453693	NA
mmu-miR-7059-3p	1.66702	1.42274	0.965832	1.47307	0.140733	NA
mmu-miR-7060-3p	0.965654	0.998635	1.1549	0.864694	0.387207	NA
mmu-miR-7060-5p	0.877322	1.97097	1.35405	1.45561	0.1455	NA
mmu-miR-7061-5p	1.02819	-0.599067	1.10151	-0.543859	0.586539	NA
mmu-miR-7063-3p	2.19576	0.732547	0.765884	0.956473	0.338833	NA
mmu-miR-7063-5p	1.14654	2.30713	1.07471	2.14674	0.0318143	NA
mmu-miR-7064-5p	1.20857	0.637702	0.918045	0.69463	0.487287	NA
mmu-miR-7065-3p	1.34058	-1.14851	1.11811	-1.02719	0.304329	NA
mmu-miR-7067-3p	1.94713	-1.65452	0.865094	-1.91253	0.0558085	NA
mmu-miR-7069-3p	1.90943	1.08445	0.911322	1.18998	0.234056	NA
mmu-miR-7069-5p	0.567577	1.89167	2.05076	0.922422	0.356309	NA
mmu-miR-7070-3p	2.75565	0.30451	0.771788	0.394551	0.693174	NA
mmu-miR-7071-3p	0.965722	0.350214	0.992145	0.352987	0.724098	NA
mmu-miR-7072-3p	0.485993	1.84816	1.45027	1.27436	0.202536	NA
mmu-miR-7072-5p	1.39019	0.0146562	0.82696	0.017723	0.98586	NA
mmu-miR-7074-3p	1.19111	-0.781011	0.904715	-0.863268	0.38799	NA
mmu-miR-7083-5p	0.580318	1.26403	1.63119	0.774909	0.438393	NA
mmu-miR-7088-3p	0.468466	-1.96494	1.62966	-1.20573	0.22792	NA
mmu-miR-7089-5p	1.04947	0.0094773	0.920712	0.0102934	0.991787	NA
mmu-miR-7090-3p	0.751598	-0.232059	1.5472	-0.149987	0.880775	NA
mmu-miR-7090-5p	1.88797	-0.315372	0.828178	-0.380802	0.703351	NA
mmu-miR-7093-3p	2.22764	0.246507	0.717636	0.343498	0.731224	NA
mmu-miR-7116-3p	0.490633	0.344758	1.9385	0.177848	0.858842	NA
mmu-miR-7117-3p	1.64405	0.645075	0.819129	0.787513	0.430981	NA
mmu-miR-7118-5p	0.843328	1.47938	1.64984	0.896682	0.369889	NA
mmu-miR-7119-3p	0.945806	-0.020784	1.006	-0.02066	0.983517	NA
mmu-miR-7119-5p	0.472009	0.826273	1.74843	0.472581	0.636512	NA
mmu-miR-7227-3p	0.532751	-1.23824	1.81072	-0.683839	0.494077	NA
mmu-miR-7231-5p	0.678354	0.344884	1.71887	0.200646	0.840975	NA
mmu-miR-7237-5p	0.672475	0.623604	1.38325	0.450825	0.652115	NA
mmu-miR-7240-5p	0.495451	-0.0238615	1.72707	-0.0138162	0.988977	NA
mmu-miR-741-3p	1.76917	-2.11614	1.13129	-1.87056	0.0614066	NA
mmu-miR-743b-3p	0.51765	0.943554	1.88571	0.500372	0.616813	NA
mmu-miR-7646-5p	2.11648	0.350033	0.769705	0.454762	0.64928	NA
mmu-miR-7647-3p	1.65316	-0.50761	0.906306	-0.560087	0.57542	NA
mmu-miR-7647-5p	0.75509	0.148084	1.36331	0.108621	0.913503	NA
mmu-miR-7648-3p	0.835496	0.51527	1.05431	0.488729	0.625034	NA
mmu-miR-7650-3p	1.68158	-2.47349	1.17148	-2.11141	0.0347367	NA
mmu-miR-7650-5p	0.651168	-1.74699	1.34265	-1.30115	0.193207	NA
mmu-miR-7651-3p	0.508284	-0.187304	1.2703	-0.147449	0.882778	NA
mmu-miR-7651-5p	0.552559	1.48476	1.52856	0.971351	0.331374	NA
mmu-miR-7652-5p	0.711919	1.49694	1.36542	1.09632	0.272939	NA
mmu-miR-7654-3p	0.74204	-0.809164	1.45329	-0.556782	0.577677	NA
mmu-miR-7655-5p	0.481851	1.95796	1.70415	1.14893	0.250584	NA
mmu-miR-7657-5p	2.04461	-0.709829	0.703975	-1.00831	0.313303	NA
mmu-miR-7658-3p	0.977036	1.2339	1.2102	1.01959	0.307925	NA
mmu-miR-7659-5p	1.61041	0.253981	0.834676	0.304287	0.760909	NA
mmu-miR-7661-3p	2.29053	-0.178184	0.891509	-0.199868	0.841584	NA
mmu-miR-7663-3p	2.00851	0.1782	0.754466	0.236193	0.813283	NA
mmu-miR-7667-3p	0.654636	1.65552	1.52073	1.08863	0.276315	NA
mmu-miR-7670-3p	1.04297	-1.4978	1.3836	-1.08254	0.279013	NA
mmu-miR-7670-5p	0.678741	0.943425	1.65465	0.570166	0.568565	NA
mmu-miR-7671-3p	0.9257	0.637512	1.55681	0.4095	0.682173	NA
mmu-miR-7671-5p	0.838976	0.140375	1.10696	0.126811	0.89909	NA
mmu-miR-7672-3p	0.533667	-0.0484633	1.49946	-0.0323205	0.974216	NA
mmu-miR-7674-3p	0.994297	0.37294	1.33432	0.279498	0.779863	NA
mmu-miR-7676-5p	1.46753	-2.64893	1.10959	-2.38732	0.0169719	NA
mmu-miR-7677-3p	2.09338	0.118673	0.865433	0.137125	0.890932	NA
mmu-miR-7678-3p	1.12953	2.15391	1.08739	1.98081	0.0476131	NA
mmu-miR-7678-5p	0.579478	-0.683062	1.56239	-0.437191	0.661973	NA
mmu-miR-7681-5p	0.726024	2.31332	1.57597	1.46787	0.142139	NA
mmu-miR-7687-3p	0.649523	-0.355578	1.26751	-0.280532	0.779069	NA
mmu-miR-7687-5p	1.07562	0.388318	1.12293	0.345808	0.729487	NA
mmu-miR-8091	2.57539	0.257133	0.62659	0.410369	0.681536	NA
mmu-miR-8093	0.568023	1.39524	1.68006	0.830472	0.406272	NA
mmu-miR-8094	0.584919	-1.10561	1.39437	-0.792913	0.427828	NA
mmu-miR-8097	0.552435	0.309634	1.60734	0.192638	0.847243	NA
mmu-miR-8098	1.63691	0.0978172	0.8738	0.111945	0.910867	NA
mmu-miR-8107	1.41918	-0.534539	0.827376	-0.646065	0.518237	NA
mmu-miR-8109	0.464841	3.00357	4.30849	0.697128	0.485722	NA
mmu-miR-8118	2.46438	-1.88289	0.739869	-2.5449	0.010931	NA
mmu-miR-8120	0.498988	-0.232156	1.66771	-0.139207	0.889287	NA
mmu-miR-871-3p	1.01778	-0.769126	1.36108	-0.565083	0.572017	NA
mmu-miR-878-3p	0.524969	1.02394	1.68298	0.608406	0.542918	NA
mmu-miR-878-5p	0.417158	0.249199	1.71836	0.145021	0.884694	NA
mmu-miR-96-5p	0.803991	0.00376554	1.36894	0.00275071	0.997805	NA
mmu-miR-9769-3p	1.98365	-1.23667	0.823784	-1.5012	0.133303	NA

## Sheet: NM-401_M2 (fdr 0.1 p)
	baseMean	log2FoldChange	lfcSE	stat	pvalue	padj
mmu-miR-708-5p	499.421	-1.34451	0.214532	-6.26719	3.67624e-10	1.79768e-07
mmu-miR-27a-5p	398.585	-1.28526	0.209084	-6.14711	7.89097e-10	1.92934e-07
mmu-let-7d-5p	63628.1	0.63549	0.115357	5.5089	3.61075e-08	3.57161e-06
mmu-let-7g-5p	35338.1	0.594287	0.107917	5.50691	3.65195e-08	3.57161e-06
mmu-miR-196a-5p	198.011	0.735779	0.132133	5.56846	2.57007e-08	3.57161e-06
mmu-miR-671-5p	1547.46	-0.798049	0.163463	-4.88212	1.04951e-06	8.55348e-05
mmu-miR-26a-2-3p	18.9885	-1.3844	0.3042	-4.55095	5.34046e-06	0.000373069
mmu-let-7c-1-3p	43.4744	-1.09343	0.257811	-4.24122	2.22313e-05	0.00135889
mmu-miR-5121	212.321	2.02955	0.490429	4.13831	3.49876e-05	0.00190099
mmu-miR-151-5p	527.552	0.435553	0.109628	3.973	7.09732e-05	0.00347059
mmu-let-7a-5p	187842	0.557603	0.151376	3.68357	0.000229993	0.0102242
mmu-let-7j	1466.47	0.559416	0.153217	3.65114	0.000261077	0.0106007
mmu-miR-1968-5p	44.7885	0.831049	0.228868	3.63113	0.000282186	0.0106007
mmu-miR-98-5p	5586.3	0.458834	0.12702	3.6123	0.000303497	0.0106007
mmu-miR-6240	491.653	1.41022	0.399734	3.5279	0.000418874	0.0136553
mmu-miR-6239	10.8119	1.65213	0.481443	3.43162	0.000599986	0.0183371
mmu-miR-16-1-3p	81.9167	-0.820023	0.247	-3.31993	0.000900406	0.024461
mmu-miR-6238	18.6407	1.45877	0.438612	3.32588	0.000881392	0.024461
mmu-miR-677-3p	10.5644	1.7055	0.520926	3.27398	0.00106043	0.027292
mmu-let-7f-5p	189058	0.380381	0.117017	3.25065	0.00115142	0.0281522
mmu-miR-1249-3p	153.817	-0.960762	0.299137	-3.21178	0.00131917	0.0301803
mmu-miR-152-3p	742.441	0.292162	0.0912017	3.20347	0.0013578	0.0301803
mmu-let-7e-5p	14687.4	0.631121	0.200535	3.14718	0.00164853	0.0331764
mmu-miR-200a-3p	165.625	-0.636195	0.202417	-3.143	0.00167228	0.0331764
mmu-miR-210-3p	1266.78	0.758844	0.241759	3.13885	0.00169614	0.0331764
mmu-miR-511-3p	3.633	2.26392	0.730099	3.10085	0.00192969	0.036293
mmu-miR-34a-5p	5296.26	0.569693	0.18531	3.07428	0.00211014	0.0368521
mmu-miR-92a-3p	45802.5	-0.511551	0.166065	-3.08042	0.00206707	0.0368521
mmu-miR-3968	276.082	-0.781245	0.256094	-3.05061	0.00228375	0.0385087
mmu-miR-25-3p	55520.9	0.207996	0.0696043	2.98827	0.00280565	0.0438355
mmu-miR-26a-1-3p	31.1083	-0.697854	0.234063	-2.98148	0.00286858	0.0438355
mmu-miR-6539	37.3694	-0.625575	0.208768	-2.9965	0.00273096	0.0438355
mmu-miR-484	4876.45	-0.601601	0.20312	-2.9618	0.00305851	0.0453215
mmu-let-7c-5p	76848.6	0.581574	0.199525	2.91479	0.00355928	0.0496133
mmu-miR-155-5p	66275.9	0.357109	0.122271	2.92063	0.00349325	0.0496133
mmu-miR-181a-1-3p	136.922	-0.482568	0.166019	-2.90671	0.00365252	0.0496133
mmu-miR-146b-5p	9325.03	0.433272	0.151105	2.86737	0.00413901	0.0547021
mmu-miR-301b-3p	510.47	0.617644	0.221773	2.78502	0.00535239	0.0688768
mmu-miR-677-5p	35.8389	0.756664	0.273771	2.76385	0.0057123	0.0716235
mmu-let-7i-5p	144120	0.425381	0.157263	2.7049	0.00683255	0.0814552
mmu-miR-222-5p	185.789	-0.478806	0.176607	-2.71114	0.00670519	0.0814552
mmu-miR-6960-5p	53.3079	0.820881	0.304365	2.69703	0.00699615	0.0814552
mmu-miR-582-3p	269.138	-0.502788	0.187185	-2.68604	0.00723047	0.0822255
mmu-miR-26b-5p	34723.9	0.24069	0.0920559	2.61461	0.00893297	0.0973924
mmu-miR-92a-1-5p	248.498	-0.38903	0.148855	-2.61348	0.00896249	0.0973924
mmu-miR-146a-3p	21.7452	-1.03618	0.400349	-2.58819	0.00964819	0.0992535
mmu-miR-23a-5p	16.4772	-1.0052	0.389019	-2.58394	0.00976795	0.0992535
mmu-miR-429-3p	62.9573	-0.603859	0.234898	-2.57072	0.0101486	0.0992535
mmu-miR-6988-3p	17.4386	0.919003	0.355557	2.58468	0.00974685	0.0992535
mmu-miR-93-5p	70300.6	0.283082	0.110104	2.57104	0.0101394	0.0992535
mmu-miR-181b-1-3p	12.6153	-0.893051	0.348437	-2.56302	0.0103766	0.099493
mmu-miR-5627-3p	8.09709	-1.03586	0.405234	-2.55621	0.0105819	0.099511	FDR < 0.1
mmu-miR-320-5p	22.4064	1.54788	0.611186	2.53259	0.0113224	0.104466	FDR > 0.1
mmu-miR-3068-3p	380.873	0.963678	0.389261	2.47566	0.013299	0.12043
mmu-miR-674-5p	3384.29	0.335984	0.138503	2.42583	0.0152734	0.135794
mmu-miR-200b-3p	95.9169	-0.490501	0.204445	-2.39919	0.0164315	0.143483
mmu-miR-369-3p	6.48073	-1.52286	0.638245	-2.38602	0.017032	0.146117
mmu-miR-126a-3p	1167.67	0.253772	0.107504	2.36058	0.0182464	0.153836
mmu-let-7f-2-3p	9.11135	0.935128	0.402958	2.32066	0.0203052	0.15536
mmu-miR-182-5p	3.61847	1.23125	0.530114	2.32261	0.0202001	0.15536
mmu-miR-3084-5p	17.5402	0.977762	0.420209	2.32684	0.0199736	0.15536
mmu-miR-30b-3p	154.378	-0.411495	0.177726	-2.31533	0.0205949	0.15536
mmu-miR-30c-2-3p	133.498	-0.504821	0.217716	-2.31871	0.0204109	0.15536
mmu-miR-5124a	19.0349	-1.00708	0.435153	-2.3143	0.0206511	0.15536
mmu-miR-6236	110.232	1.0165	0.436896	2.32664	0.0199842	0.15536
mmu-miR-5112	5.45842	1.69114	0.734275	2.30314	0.0212709	0.157598
mmu-miR-107-3p	2009.02	0.271577	0.118372	2.29427	0.0217748	0.157754
mmu-miR-331-3p	123.153	-0.560026	0.244854	-2.28718	0.0221852	0.157754
mmu-miR-6983-5p	8.712	0.990128	0.433144	2.28591	0.0222597	0.157754
mmu-miR-186-3p	99.0837	-0.409425	0.180407	-2.26945	0.0232409	0.162354
mmu-miR-221-5p	884.431	-0.302885	0.134021	-2.25998	0.0238224	0.164072
mmu-miR-7689-3p	10.6025	-0.900339	0.40012	-2.25017	0.0244379	0.165974
mmu-miR-2137	52.5878	1.68102	0.749431	2.24306	0.0248928	0.166748
mmu-miR-149-5p	306.438	0.403261	0.181216	2.22531	0.0260605	0.17221
mmu-miR-708-3p	13.5806	-0.874234	0.397858	-2.19735	0.0279955	0.182531
mmu-miR-6399	5.31714	-0.965242	0.441429	-2.18663	0.0287695	0.182705
mmu-miR-7654-5p	26.3524	-0.593251	0.271305	-2.18666	0.0287672	0.182705
mmu-let-7b-5p	28275.3	0.519851	0.239333	2.17208	0.0298498	0.187136
mmu-miR-423-3p	7181.8	-0.575051	0.267422	-2.15035	0.0315277	0.195152
mmu-miR-21a-3p	358.049	-0.469024	0.219268	-2.13905	0.0324318	0.198239
mmu-miR-1982-3p	21.4433	0.563426	0.26506	2.12566	0.0335318	0.202433
mmu-miR-130b-3p	2359.21	0.42035	0.199385	2.10823	0.0350112	0.208787
mmu-miR-15b-5p	29133.3	0.356012	0.171472	2.07621	0.0378744	0.22314
mmu-miR-1943-3p	6.2518	1.05604	0.510525	2.06853	0.0385898	0.224648
mmu-miR-7042-5p	8.64646	0.876393	0.426947	2.0527	0.040102	0.230704
mmu-miR-125a-3p	191.437	0.412491	0.202303	2.03897	0.0414525	0.230942
mmu-miR-532-5p	3027.28	0.287191	0.140289	2.04713	0.0406453	0.230942
mmu-miR-8106	13.2315	-0.793688	0.389464	-2.0379	0.0415602	0.230942
mmu-miR-326-3p	1118.16	0.366951	0.181045	2.02685	0.0426776	0.234487
mmu-miR-3108-5p	4.79496	-1.01906	0.50445	-2.02013	0.0433697	0.235642
mmu-miR-195a-3p	12.9526	-0.749734	0.372667	-2.0118	0.0442405	0.237732
mmu-miR-331-5p	7.27053	-0.793336	0.407379	-1.94742	0.0514849	0.271255
mmu-miR-425-5p	5462.67	-0.196998	0.101203	-1.94655	0.0515884	0.271255
mmu-miR-205-5p	12.1498	0.822295	0.424193	1.9385	0.0525628	0.273438
mmu-miR-200c-3p	498.676	0.303014	0.159133	1.90416	0.0568898	0.292833
mmu-miR-574-3p	384.757	0.498894	0.263128	1.89601	0.0579588	0.295228
mmu-miR-28a-3p	904.908	0.278347	0.148081	1.87969	0.0601503	0.300138
mmu-miR-30d-3p	98.9836	-0.495315	0.263497	-1.87978	0.0601382	0.300138
mmu-miR-5100	7.43878	-0.877933	0.47087	-1.86449	0.0622526	0.303679
mmu-miR-5624-3p	4.58392	-0.964917	0.518452	-1.86115	0.0627232	0.303679
mmu-miR-7068-5p	7.78835	0.991942	0.532593	1.86248	0.0625361	0.303679
mmu-miR-3062-5p	9.96016	0.740932	0.410999	1.80276	0.0714261	0.342425
mmu-miR-1960	6.21849	0.930748	0.533574	1.74436	0.0810955	0.385007
mmu-miR-3066-3p	5.35105	-1.02307	0.588666	-1.73794	0.0822208	0.386596
mmu-miR-1839-5p	1425.74	0.240526	0.139626	1.72265	0.0849524	0.391903
mmu-miR-30a-3p	937.868	0.174081	0.100949	1.72445	0.0846273	0.391903
mmu-miR-92b-3p	183.341	-0.448908	0.263004	-1.70685	0.0878499	0.401482
mmu-miR-24-3p	56401.3	0.174424	0.103207	1.69004	0.0910205	0.410272
mmu-miR-7082-3p	4.78314	-1.01952	0.604058	-1.68779	0.0914513	0.410272
mmu-miR-378d	39.0897	0.338052	0.202218	1.67172	0.0945796	0.420449
mmu-miR-3074-5p	23.8402	0.45614	0.274185	1.66362	0.0961875	0.423745
mmu-miR-1291	17.7874	-0.518697	0.31338	-1.65517	0.0978908	0.427398
mmu-miR-378a-5p	926.152	0.281678	0.171098	1.64629	0.0997031	0.431459
mmu-miR-301a-5p	89.5292	-0.38188	0.233969	-1.63218	0.102641	0.434107
mmu-miR-5126	5.0996	1.31492	0.808489	1.62639	0.103866	0.434107
mmu-miR-6418-3p	27.9331	0.4158	0.255167	1.62952	0.103202	0.434107
mmu-miR-7091-3p	4.80467	0.760797	0.466169	1.63202	0.102676	0.434107
mmu-miR-877-5p	81.2967	0.463182	0.290005	1.59715	0.110232	0.456811
mmu-miR-486a-5p	7.12837	0.837279	0.526599	1.58997	0.11184	0.45958
mmu-miR-3064-5p	13.9336	0.533618	0.338147	1.57806	0.114551	0.465511
mmu-miR-5114	32.9517	0.654045	0.415188	1.5753	0.115188	0.465511
mmu-miR-340-5p	4065.35	-0.323022	0.206454	-1.56462	0.117671	0.47165
mmu-miR-7a-1-3p	162.967	-0.433256	0.278245	-1.5571	0.119446	0.472992
mmu-miR-99b-3p	664.194	0.282769	0.181843	1.55502	0.119941	0.472992
mmu-miR-30a-5p	8491.17	-0.129952	0.0842977	-1.54158	0.123175	0.481862
mmu-miR-6989-3p	18.7754	0.619964	0.410423	1.51055	0.130904	0.508031
mmu-miR-1198-3p	13.4815	-0.575227	0.389155	-1.47814	0.13937	0.518436
mmu-miR-151-3p	2051.9	-0.589877	0.396883	-1.48627	0.137207	0.518436
mmu-miR-215-5p	4.94354	0.919341	0.61577	1.49299	0.135439	0.518436
mmu-miR-3089-3p	3.82716	-1.01119	0.682224	-1.4822	0.138287	0.518436
mmu-miR-339-3p	222.095	-0.252885	0.171332	-1.47599	0.139946	0.518436
mmu-miR-7666-3p	15.9685	-0.780812	0.525459	-1.48596	0.137289	0.518436
mmu-miR-138-2-3p	6.91764	-0.664342	0.45374	-1.46415	0.143154	0.526334
mmu-miR-501-3p	1108.06	-0.53028	0.367725	-1.44206	0.149287	0.544785
mmu-miR-194-5p	518.217	0.318889	0.221959	1.4367	0.150803	0.546241
mmu-miR-23b-5p	148.625	-0.258873	0.181303	-1.42785	0.153335	0.547305
mmu-miR-5099	3139.48	0.252305	0.176289	1.4312	0.152373	0.547305
mmu-miR-3097-3p	4.12321	-0.830489	0.590899	-1.40547	0.159883	0.558447
mmu-miR-6945-3p	3.81752	-0.769312	0.546559	-1.40755	0.159263	0.558447
mmu-miR-701-5p	10.4079	-0.565322	0.402211	-1.40553	0.159863	0.558447
mmu-miR-16-5p	378332	0.192212	0.139019	1.38263	0.166778	0.559737
mmu-miR-27b-5p	98.025	-0.223924	0.162751	-1.37587	0.168863	0.559737
mmu-miR-301a-3p	3168.15	0.323536	0.232719	1.39024	0.164456	0.559737
mmu-miR-33-3p	11.8392	-0.443328	0.316777	-1.39949	0.161665	0.559737
mmu-miR-351-3p	32.7546	-0.486646	0.352526	-1.38046	0.167446	0.559737
mmu-miR-450b-3p	130.505	0.200603	0.14372	1.39579	0.162779	0.559737
mmu-miR-500-5p	10.5495	-0.507052	0.36607	-1.38512	0.166015	0.559737
mmu-miR-6538	10.2899	0.984643	0.716571	1.3741	0.169409	0.559737
mmu-miR-148a-3p	8.10508	-0.585732	0.430638	-1.36015	0.173783	0.570334
mmu-miR-6958-3p	9.74012	0.498773	0.371406	1.34293	0.179295	0.5845
mmu-miR-505-3p	70.7804	0.246025	0.185802	1.32412	0.185462	0.59665
mmu-miR-6994-5p	3.8071	0.952631	0.719109	1.32474	0.185258	0.59665
mmu-miR-101c	18.4566	-0.451708	0.343171	-1.31628	0.188081	0.600858
mmu-miR-17-5p	1168.44	0.260415	0.199093	1.30801	0.190869	0.600858
mmu-miR-378c	306.887	0.167131	0.127616	1.30964	0.190318	0.600858
mmu-miR-491-5p	67.1055	-0.3372	0.25827	-1.30561	0.191685	0.600858
mmu-let-7i-3p	188.868	0.364298	0.281805	1.29273	0.196104	0.610795
mmu-miR-295-3p	7.18899	-0.548838	0.426116	-1.288	0.197746	0.611115
mmu-miR-3057-3p	5.85635	-0.609866	0.474513	-1.28525	0.198706	0.611115
mmu-miR-148b-3p	5462.54	0.0911064	0.0724154	1.25811	0.208353	0.636778
mmu-miR-139-3p	4.43223	0.97697	0.783842	1.24639	0.212622	0.641283
mmu-miR-3098-3p	5.0524	-0.703232	0.565622	-1.24329	0.213761	0.641283
mmu-miR-6516-5p	3.78421	0.712755	0.572514	1.24496	0.213148	0.641283
mmu-miR-103-3p	28476.8	0.134808	0.109955	1.22603	0.220187	0.655434
mmu-miR-201-3p	7.26009	-0.638503	0.521886	-1.22345	0.221159	0.655434
mmu-miR-128-1-5p	5.588	-0.642959	0.528129	-1.21743	0.223442	0.655877
mmu-miR-7091-5p	6.75271	0.642953	0.528751	1.21598	0.223991	0.655877
mmu-miR-1839-3p	6.09025	-0.587144	0.486038	-1.20802	0.227039	0.657473
mmu-miR-3061-5p	5.94788	0.583747	0.483419	1.20754	0.227225	0.657473
mmu-let-7f-1-3p	26.9152	-0.417828	0.350066	-1.19357	0.232647	0.669201
mmu-miR-1843b-3p	30.4384	-0.298095	0.25144	-1.18555	0.2358	0.674304
mmu-miR-671-3p	148.689	-0.448442	0.380783	-1.17768	0.238923	0.679264
mmu-miR-1955-5p	4.10766	0.614727	0.52656	1.16744	0.243033	0.686954
mmu-miR-199b-3p	152.29	0.168565	0.145248	1.16053	0.245833	0.687242
mmu-miR-7658-5p	10.9904	-0.482813	0.416152	-1.16018	0.245974	0.687242
mmu-miR-879-5p	19.6033	-0.420724	0.363694	-1.15681	0.247351	0.687242
mmu-miR-3088-3p	7.08353	-0.548563	0.476365	-1.15156	0.249502	0.689303
mmu-miR-1955-3p	5.48713	0.482566	0.420938	1.14641	0.251627	0.691266
mmu-miR-181a-2-3p	70.4856	-0.255992	0.223999	-1.14282	0.253112	0.691463
mmu-miR-15a-5p	5159.1	0.360477	0.318563	1.13157	0.257814	0.696526
mmu-miR-30e-3p	2145.12	0.119333	0.105423	1.13195	0.257657	0.696526
mmu-miR-34a-3p	7.35107	0.480349	0.428447	1.12114	0.262228	0.704558
mmu-miR-191-5p	31270.4	0.185066	0.167478	1.10502	0.269153	0.712008
mmu-miR-222-3p	23318.8	-0.200414	0.181771	-1.10257	0.270215	0.712008
mmu-miR-223-5p	30.3983	-0.263533	0.23967	-1.09957	0.271522	0.712008
mmu-miR-3474	15.2627	0.537472	0.483711	1.11114	0.266507	0.712008
mmu-miR-504-5p	56.0299	-0.542875	0.494501	-1.09782	0.272281	0.712008
mmu-miR-503-3p	127.713	0.184908	0.170935	1.08174	0.279366	0.722804
mmu-miR-7035-3p	5.06781	0.669742	0.617331	1.0849	0.277966	0.722804
mmu-miR-10a-3p	278.351	-0.137988	0.129471	-1.06578	0.286522	0.728032
mmu-miR-17-3p	1171.33	-0.136873	0.129597	-1.05614	0.290902	0.728032
mmu-miR-18a-3p	761.759	-0.265035	0.250991	-1.05595	0.290989	0.728032
mmu-miR-3066-5p	36.5272	-0.227453	0.214875	-1.05854	0.289812	0.728032
mmu-miR-421-5p	8.08726	-0.467111	0.443111	-1.05416	0.291808	0.728032
mmu-miR-542-3p	533.048	-0.189406	0.178278	-1.06242	0.288043	0.728032
mmu-miR-6516-3p	8.17285	-0.519709	0.489055	-1.06268	0.287927	0.728032
mmu-miR-155-3p	5.74753	-0.547519	0.527896	-1.03717	0.299655	0.732321
mmu-miR-24-2-5p	4.98998	0.491052	0.473342	1.03741	0.299543	0.732321
mmu-miR-3060-3p	8.8733	-0.397197	0.381391	-1.04144	0.297671	0.732321
mmu-miR-547-3p	243.261	-0.144233	0.138932	-1.03816	0.299196	0.732321
mmu-miR-6911-3p	12.1814	-0.341951	0.330625	-1.03426	0.301015	0.732321
mmu-miR-5134-5p	4.26569	0.545501	0.531832	1.0257	0.305033	0.738421
mmu-miR-338-3p	408.209	0.2989	0.292941	1.02034	0.307566	0.740885
mmu-miR-532-3p	349.463	0.2894	0.286475	1.01021	0.312394	0.745174
mmu-miR-7118-3p	9.89011	-0.341723	0.338166	-1.01052	0.312246	0.745174
mmu-miR-146b-3p	45.2612	0.251498	0.253589	0.991756	0.321317	0.746037
mmu-miR-181a-5p	15996.2	-0.29895	0.301805	-0.990541	0.32191	0.746037
mmu-miR-181b-5p	6658.08	-0.303864	0.30278	-1.00358	0.315582	0.746037
mmu-miR-3970	5.44218	0.436756	0.43938	0.994029	0.320209	0.746037
mmu-miR-5619-5p	6.52823	-0.474315	0.476968	-0.994437	0.32001	0.746037
mmu-miR-6951-5p	6.39965	0.438305	0.442395	0.990755	0.321805	0.746037
mmu-miR-7212-5p	18.7973	0.393198	0.399981	0.983042	0.325587	0.750999
mmu-miR-700-3p	810.523	0.279209	0.287439	0.971368	0.331365	0.76074
mmu-miR-194-2-3p	5.11055	0.53132	0.549867	0.96627	0.333909	0.761198
mmu-miR-29b-1-5p	41.7926	0.238112	0.246816	0.964734	0.334678	0.761198
mmu-miR-10a-5p	12241.2	-0.107635	0.112089	-0.960268	0.336921	0.762751
mmu-miR-191-3p	84.2585	0.141557	0.148175	0.955333	0.33941	0.764844
mmu-let-7c-2-3p	96.5664	-0.322929	0.341571	-0.945422	0.344443	0.767159
mmu-miR-100-5p	1493	-0.194812	0.213478	-0.912562	0.361473	0.767159
mmu-miR-106b-5p	375.328	0.232968	0.255627	0.911358	0.362107	0.767159
mmu-miR-132-3p	1154.8	0.135309	0.14819	0.913081	0.3612	0.767159
mmu-miR-192-5p	1100.55	0.170762	0.181641	0.940104	0.347164	0.767159
mmu-miR-1930-5p	3.63781	0.521226	0.568896	0.916207	0.359558	0.767159
mmu-miR-1932	21.0562	0.317778	0.3489	0.910801	0.3624	0.767159
mmu-miR-212-5p	52.093	-0.238785	0.25749	-0.927355	0.353742	0.767159
mmu-miR-219a-5p	53.9764	0.34499	0.378134	0.912348	0.361585	0.767159
mmu-miR-22-3p	10615.3	0.239423	0.252214	0.949284	0.342476	0.767159
mmu-miR-26a-5p	26389.4	0.11176	0.121839	0.917272	0.359	0.767159
mmu-miR-449a-5p	150.631	0.184643	0.200575	0.920569	0.357275	0.767159
mmu-miR-8092	4.0559	-0.498514	0.54531	-0.914185	0.36062	0.767159
mmu-miR-93-3p	460.328	0.0982716	0.106474	0.922963	0.356026	0.767159
mmu-miR-5620-5p	3.60994	-0.656076	0.723095	-0.907316	0.36424	0.767729
mmu-miR-702-3p	204.984	-0.297049	0.329884	-0.900466	0.367872	0.771514
mmu-miR-7068-3p	13.3956	-0.296461	0.330138	-0.89799	0.369191	0.771514
mmu-let-7b-3p	10.1396	-0.350961	0.39252	-0.894125	0.371255	0.772527
mmu-let-7a-1-3p	35.9242	-0.331174	0.375026	-0.883068	0.377199	0.773651
mmu-miR-125a-5p	21317.2	0.248004	0.283394	0.87512	0.381509	0.773651
mmu-miR-125b-1-3p	24.5048	-0.276056	0.316353	-0.87262	0.38287	0.773651
mmu-miR-199a-3p	225.393	0.109695	0.12484	0.878686	0.379571	0.773651
mmu-miR-3084-3p	27.4138	-0.339587	0.385254	-0.881464	0.378067	0.773651
mmu-miR-7073-5p	4.65512	0.448874	0.509646	0.880756	0.37845	0.773651
mmu-miR-9-5p	42.3992	0.20752	0.237648	0.873224	0.382541	0.773651
mmu-miR-223-3p	1830.58	-0.135567	0.15627	-0.867518	0.385658	0.776078
mmu-miR-7059-5p	4.91796	0.646702	0.75275	0.859119	0.390275	0.78215
mmu-miR-30e-5p	28768.6	-0.15892	0.186179	-0.853583	0.393336	0.783461
mmu-miR-449c-5p	44.1009	-0.216454	0.25401	-0.852145	0.394134	0.783461
mmu-miR-140-5p	498.419	-0.16043	0.190526	-0.842038	0.399767	0.78825
mmu-miR-5123	8.02457	-0.345276	0.409223	-0.843734	0.398818	0.78825
mmu-miR-7051-5p	5.4259	-0.388891	0.46916	-0.828911	0.407155	0.799593
mmu-miR-872-3p	367.443	0.165749	0.201296	0.82341	0.410275	0.802497
mmu-miR-101b-5p	4.14143	0.419393	0.548346	0.764833	0.444371	0.804806
mmu-miR-126a-5p	412.474	0.161781	0.206153	0.784763	0.432592	0.804806
mmu-miR-126b-3p	4.66991	0.371204	0.483951	0.767028	0.443065	0.804806
mmu-miR-139-5p	40.0966	0.201973	0.253334	0.797262	0.425299	0.804806
mmu-miR-152-5p	3.8844	0.386026	0.502717	0.767879	0.442559	0.804806
mmu-miR-15b-3p	1876.71	-0.170081	0.222309	-0.765069	0.444231	0.804806
mmu-miR-190b-5p	122.453	0.149586	0.188004	0.795653	0.426234	0.804806
mmu-miR-1956	11.3453	-0.345636	0.428071	-0.807428	0.41942	0.804806
mmu-miR-201-5p	26.3804	-0.271123	0.351587	-0.771142	0.440623	0.804806
mmu-miR-25-5p	381.058	-0.294124	0.380375	-0.773247	0.439376	0.804806
mmu-miR-3082-3p	3.83513	-0.462481	0.580439	-0.796777	0.425581	0.804806
mmu-miR-33-5p	135.029	0.284249	0.363531	0.781911	0.434267	0.804806
mmu-miR-3473d	7.03864	-0.407817	0.530073	-0.769361	0.441679	0.804806
mmu-miR-378b	22.7691	0.187746	0.24171	0.77674	0.437312	0.804806
mmu-miR-5113	34.8743	-0.208512	0.268122	-0.777675	0.43676	0.804806
mmu-miR-7062-5p	10.1158	0.340503	0.43043	0.791076	0.4289	0.804806
mmu-miR-7669-5p	5.55599	-0.464403	0.578508	-0.802759	0.422114	0.804806
mmu-miR-872-5p	3550.07	0.130809	0.16554	0.790196	0.429413	0.804806
mmu-miR-99a-3p	50.0799	0.17736	0.231768	0.765246	0.444125	0.804806
mmu-miR-99a-5p	17210.2	-0.23866	0.297001	-0.803565	0.421648	0.804806
mmu-miR-1a-3p	17.1406	-0.240247	0.31752	-0.756637	0.449268	0.810671
mmu-miR-345-5p	52.5834	0.162436	0.219329	0.740604	0.458933	0.825068
mmu-miR-29a-5p	176.896	0.239159	0.329623	0.725551	0.468114	0.831897
mmu-miR-30d-5p	36682.7	-0.13481	0.185036	-0.728562	0.466269	0.831897
mmu-miR-345-3p	171.33	-0.121676	0.166324	-0.731561	0.464437	0.831897
mmu-miR-8115	51.6827	-0.14836	0.205135	-0.723233	0.469537	0.831897
mmu-miR-195a-5p	677.488	-0.122227	0.169982	-0.719054	0.472108	0.833432
mmu-let-7e-3p	26.7189	-0.167573	0.235162	-0.712583	0.476104	0.83359
mmu-miR-3079-3p	8.58238	-0.262614	0.367013	-0.715545	0.474273	0.83359
mmu-miR-99b-5p	12373.6	0.12932	0.181978	0.710633	0.477312	0.83359
mmu-miR-28a-5p	176.723	0.193973	0.274931	0.705532	0.480479	0.836136
mmu-miR-107-5p	4.07651	0.450394	0.654258	0.688405	0.491198	0.842136
mmu-miR-122-5p	171.409	0.198352	0.291405	0.680675	0.496077	0.842136
mmu-miR-129-2-3p	5.24198	-0.333078	0.491188	-0.678106	0.497704	0.842136
mmu-miR-330-5p	212.752	-0.103556	0.14874	-0.696223	0.486289	0.842136
mmu-miR-362-3p	170.651	-0.309074	0.447376	-0.690859	0.489654	0.842136
mmu-miR-421-3p	1114.87	0.0783047	0.11403	0.686701	0.492271	0.842136
mmu-miR-6994-3p	7.30661	-0.301294	0.439289	-0.685867	0.492797	0.842136
mmu-miR-7075-3p	8.18187	-0.314463	0.460884	-0.682303	0.495048	0.842136
mmu-miR-3079-5p	18.7988	0.183078	0.273083	0.670413	0.502595	0.844566
mmu-miR-664-5p	213.186	-0.251923	0.375581	-0.670754	0.502377	0.844566
mmu-miR-3110-5p	3.55637	-0.429765	0.645904	-0.665369	0.505814	0.847066
mmu-miR-221-3p	95924.7	0.089158	0.134966	0.660597	0.508871	0.849276
mmu-miR-664-3p	115.868	-0.220608	0.339134	-0.650503	0.515367	0.857192
mmu-miR-3086-5p	9.86199	-0.275779	0.426428	-0.646718	0.517814	0.858343
mmu-let-7d-3p	1544.76	0.218528	0.346382	0.630887	0.528115	0.87246
mmu-miR-1983	66.8681	-0.152374	0.243663	-0.625346	0.531744	0.875498
mmu-let-7g-3p	12.8334	-0.175132	0.303568	-0.576912	0.563999	0.877027
mmu-miR-106b-3p	5695.23	0.0741067	0.1323	0.56014	0.575384	0.877027
mmu-miR-12202-3p	3.90139	0.337703	0.585421	0.576855	0.564037	0.877027
mmu-miR-128-3p	2669.69	-0.0589587	0.101146	-0.582905	0.559957	0.877027
mmu-miR-129-5p	26.8266	-0.143594	0.256617	-0.559567	0.575775	0.877027
mmu-miR-132-5p	75.8519	0.0908848	0.17108	0.531241	0.595252	0.877027
mmu-miR-148b-5p	101.246	-0.121479	0.19777	-0.614245	0.539054	0.877027
mmu-miR-1843a-5p	72.4066	-0.0900851	0.167469	-0.53792	0.590632	0.877027
mmu-miR-192-3p	5.78553	0.237792	0.437193	0.543906	0.586506	0.877027
mmu-miR-1938	6.09196	0.245314	0.44984	0.545337	0.585522	0.877027
mmu-miR-20b-5p	6.32071	0.238699	0.439717	0.542846	0.587236	0.877027
mmu-miR-212-3p	58.7976	0.139007	0.261759	0.53105	0.595384	0.877027
mmu-miR-219a-1-3p	17.2962	-0.152615	0.273933	-0.557124	0.577443	0.877027
mmu-miR-23a-3p	46789.2	0.0769468	0.143586	0.535894	0.592032	0.877027
mmu-miR-26b-3p	17.3306	0.194117	0.319203	0.608132	0.5431	0.877027
mmu-miR-296-3p	2522.21	0.245084	0.427554	0.573224	0.566493	0.877027
mmu-miR-29a-3p	15872.1	0.089987	0.152202	0.591232	0.554365	0.877027
mmu-miR-29b-2-5p	25.3395	-0.135281	0.232626	-0.58154	0.560876	0.877027
mmu-miR-301b-5p	17.1081	-0.188124	0.327429	-0.574549	0.565596	0.877027
mmu-miR-30b-5p	2563.23	0.170118	0.297609	0.571613	0.567584	0.877027
mmu-miR-339-5p	2917.51	0.10872	0.188939	0.575423	0.565005	0.877027
mmu-miR-350-5p	194.498	0.142308	0.255141	0.557764	0.577006	0.877027
mmu-miR-374b-3p	28.3489	-0.1643	0.268689	-0.611487	0.540877	0.877027
mmu-miR-450a-1-3p	10.016	0.231755	0.401068	0.577844	0.563369	0.877027
mmu-miR-497a-5p	202.693	-0.135416	0.243062	-0.557127	0.577441	0.877027
mmu-miR-503-5p	873.718	-0.0964491	0.173024	-0.557431	0.577233	0.877027
mmu-miR-6956-3p	4.1533	0.31194	0.514978	0.605736	0.54469	0.877027
mmu-miR-6967-5p	6.92806	0.327573	0.607668	0.539067	0.589841	0.877027
mmu-miR-7015-3p	17.2779	0.150584	0.270958	0.555747	0.578384	0.877027
mmu-miR-7219-3p	8.02522	0.244422	0.408425	0.59845	0.54954	0.877027
mmu-miR-7679-3p	7.46066	-0.314675	0.528621	-0.595275	0.551659	0.877027
mmu-miR-7a-5p	51167.5	0.0608954	0.11261	0.540763	0.588671	0.877027
mmu-miR-7b-5p	41.342	0.117923	0.21732	0.542624	0.587389	0.877027
mmu-miR-8103	16.528	0.181215	0.320763	0.564948	0.572109	0.877027
mmu-miR-9-3p	14.7879	0.151551	0.285429	0.530961	0.595446	0.877027
mmu-miR-142a-5p	23704.9	-0.127565	0.242022	-0.52708	0.598138	0.877507
mmu-miR-3112-5p	3.59288	0.354496	0.677696	0.52309	0.600912	0.877507
mmu-miR-7031-5p	8.24457	-0.275042	0.526154	-0.52274	0.601155	0.877507
mmu-miR-1934-5p	188.996	-0.145716	0.290295	-0.501959	0.615696	0.878771
mmu-miR-1981-5p	361.214	0.237047	0.457546	0.518084	0.6044	0.878771
mmu-miR-1b-3p	15.1958	-0.156495	0.31237	-0.500993	0.616376	0.878771
mmu-miR-3069-5p	3.56583	-0.312405	0.611635	-0.510771	0.609512	0.878771
mmu-miR-3076-3p	20.6868	-0.140296	0.277255	-0.50602	0.612843	0.878771
mmu-miR-322-3p	405.743	-0.108065	0.209731	-0.515254	0.606375	0.878771
mmu-miR-322-5p	6266.6	0.087128	0.173287	0.502797	0.615107	0.878771
mmu-miR-340-3p	57.2265	0.10694	0.213469	0.500962	0.616398	0.878771
mmu-miR-29c-3p	2443.21	-0.127073	0.257689	-0.493125	0.621925	0.884073
mmu-miR-143-3p	24.4312	-0.179803	0.369611	-0.486467	0.626636	0.888189
mmu-miR-142a-3p	46295	-0.0971793	0.200922	-0.483667	0.628622	0.888428
mmu-miR-505-5p	39.9219	0.141855	0.299197	0.474119	0.635415	0.892868
mmu-miR-7676-3p	27.3374	0.122861	0.257944	0.47631	0.633854	0.892868
mmu-miR-298-5p	14985.7	0.19511	0.414127	0.471137	0.637543	0.893198
mmu-miR-30c-5p	9073.75	0.113676	0.242549	0.468673	0.639303	0.893198
mmu-miR-1843a-3p	48.1007	0.0808185	0.176497	0.457904	0.647022	0.893767
mmu-miR-31-5p	5.44907	0.285285	0.620689	0.459625	0.645785	0.893767
mmu-miR-3103-3p	5.90955	0.213699	0.465111	0.459457	0.645906	0.893767
mmu-miR-450b-5p	126.034	-0.111694	0.241942	-0.461656	0.644328	0.893767
mmu-miR-185-3p	39.0342	-0.183781	0.407795	-0.450671	0.652227	0.895895
mmu-miR-3535	483.364	0.105456	0.23291	0.452777	0.650709	0.895895
mmu-miR-6979-3p	3.66359	-0.243435	0.546963	-0.445067	0.656272	0.898927
mmu-miR-101a-3p	7615.84	-0.109317	0.266785	-0.409757	0.681985	0.900434
mmu-miR-101a-5p	10.4455	0.21939	0.520538	0.421467	0.673414	0.900434
mmu-miR-1231-3p	5.62136	0.217848	0.55433	0.392993	0.694324	0.900434
mmu-miR-125b-2-3p	639.654	-0.0646206	0.14768	-0.437572	0.661697	0.900434
mmu-miR-141-5p	18.0848	-0.112102	0.300775	-0.372709	0.709365	0.900434
mmu-miR-146a-5p	97353.1	-0.0424429	0.103644	-0.409509	0.682167	0.900434
mmu-miR-181c-5p	5.98304	0.198869	0.47196	0.421369	0.673485	0.900434
mmu-miR-18a-5p	715.82	-0.0874396	0.219625	-0.398131	0.690534	0.900434
mmu-miR-193a-3p	6.99665	0.189281	0.494398	0.382851	0.70183	0.900434
mmu-miR-1943-5p	52.3293	0.209362	0.505153	0.414452	0.678543	0.900434
mmu-miR-1949	66.348	0.0886235	0.231903	0.382158	0.702344	0.900434
mmu-miR-20a-3p	29.7849	-0.155158	0.40314	-0.384874	0.700331	0.900434
mmu-miR-20a-5p	14790.3	0.110086	0.274047	0.401704	0.687902	0.900434
mmu-miR-27b-3p	62982.9	-0.0433765	0.116975	-0.370819	0.710772	0.900434
mmu-miR-296-5p	1219.69	-0.141928	0.35904	-0.3953	0.692622	0.900434
mmu-miR-30c-1-3p	80.8696	-0.0750601	0.176794	-0.424563	0.671155	0.900434
mmu-miR-32-3p	13.8486	0.131787	0.351817	0.374589	0.707966	0.900434
mmu-miR-328-3p	1084.68	0.279299	0.675335	0.413571	0.679188	0.900434
mmu-miR-330-3p	21.3007	-0.105606	0.279783	-0.377454	0.705836	0.900434
mmu-miR-338-5p	18.5291	-0.146972	0.389429	-0.377404	0.705874	0.900434
mmu-miR-350-3p	745.39	-0.122781	0.322354	-0.380889	0.703286	0.900434
mmu-miR-374b-5p	1508.87	-0.145088	0.367052	-0.395279	0.692637	0.900434
mmu-miR-425-3p	398.547	0.0516424	0.119059	0.433756	0.664466	0.900434
mmu-miR-450a-2-3p	4.54423	0.235001	0.563317	0.417173	0.676552	0.900434
mmu-miR-6900-3p	6.9783	-0.151242	0.395166	-0.38273	0.70192	0.900434
mmu-miR-6959-5p	11.1834	0.172362	0.444941	0.387382	0.698473	0.900434
mmu-miR-7115-5p	4.21434	-0.242252	0.565833	-0.428133	0.668555	0.900434
mmu-miR-7235-3p	9.16746	0.172681	0.420193	0.410956	0.681105	0.900434
mmu-miR-92b-5p	12.0356	0.254229	0.654266	0.388571	0.697593	0.900434
mmu-miR-3473h-5p	6.85879	-0.200065	0.545953	-0.366452	0.714028	0.902221
mmu-miR-5119	17.5622	-0.152089	0.418264	-0.36362	0.716142	0.90256
mmu-miR-5107-3p	5.07692	-0.166032	0.461522	-0.359749	0.719035	0.903428
mmu-miR-760-3p	34.9471	0.209816	0.586478	0.357757	0.720525	0.903428
mmu-miR-19a-5p	4.85828	0.190443	0.544719	0.349618	0.726626	0.907463
mmu-miR-6967-3p	20.349	0.0975843	0.280002	0.348513	0.727455	0.907463
mmu-miR-3068-5p	288.908	0.0782565	0.231959	0.337372	0.735836	0.913259
mmu-miR-450a-5p	35.0425	0.154308	0.455211	0.338982	0.734623	0.913259
mmu-miR-16-2-3p	46.7357	-0.108465	0.330754	-0.327931	0.742964	0.914407
mmu-miR-1945	13.1957	0.129805	0.389962	0.332866	0.739235	0.914407
mmu-miR-365-3p	918.018	0.0796749	0.243743	0.32688	0.743758	0.914407
mmu-miR-582-5p	30.8034	0.0988569	0.303017	0.326242	0.744241	0.914407
mmu-miR-199a-5p	15.1957	-0.109622	0.33967	-0.322732	0.746898	0.915371
mmu-miR-130b-5p	488.745	0.0563484	0.176434	0.319374	0.749443	0.916194
mmu-let-7k	4.50805	-0.156069	0.496153	-0.314558	0.753097	0.916545
mmu-miR-186-5p	7354.56	-0.062537	0.200704	-0.311589	0.755353	0.916545
mmu-miR-700-5p	141.14	-0.0721094	0.231177	-0.311923	0.755099	0.916545
mmu-miR-1981-3p	31.0946	0.0610905	0.205024	0.297967	0.765728	0.920003
mmu-miR-214-3p	5.76457	0.148751	0.496624	0.299525	0.76454	0.920003
mmu-miR-704	4.98175	0.15126	0.497936	0.303774	0.7613	0.920003
mmu-miR-877-3p	79.3204	-0.054397	0.180402	-0.301532	0.763009	0.920003
mmu-miR-125b-5p	30925.5	-0.0487907	0.183049	-0.266545	0.789819	0.928769
mmu-miR-185-5p	2309.42	0.027346	0.102744	0.266157	0.790119	0.928769
mmu-miR-23b-3p	31826.6	0.0260435	0.0968536	0.268896	0.78801	0.928769
mmu-miR-298-3p	17.839	0.0723936	0.26662	0.271523	0.785989	0.928769
mmu-miR-3058-5p	3.96066	0.165823	0.600572	0.276108	0.782465	0.928769
mmu-miR-3076-5p	8.71783	0.118748	0.420743	0.282234	0.777764	0.928769
mmu-miR-32-5p	372.879	-0.115973	0.415882	-0.27886	0.780353	0.928769
mmu-miR-324-5p	921.037	0.0410282	0.148406	0.276458	0.782196	0.928769
mmu-miR-8105	4.54965	-0.172585	0.627964	-0.274832	0.783445	0.928769
mmu-miR-542-5p	46.7081	0.0725197	0.277557	0.261279	0.793878	0.93095
mmu-miR-188-5p	60.0628	-0.0989751	0.396785	-0.249443	0.803018	0.937174
mmu-miR-6983-3p	10.0695	0.0886701	0.352729	0.251383	0.801518	0.937174
mmu-miR-351-5p	2559.14	0.0899106	0.364453	0.2467	0.80514	0.937413
mmu-miR-193a-5p	90.0017	0.0443692	0.188499	0.235382	0.813912	0.939497
mmu-miR-22-5p	273.531	0.0756894	0.318051	0.237978	0.811898	0.939497
mmu-miR-361-3p	726.27	0.0395848	0.168822	0.234477	0.814615	0.939497
mmu-miR-423-5p	2006.46	0.113705	0.484188	0.234837	0.814336	0.939497
mmu-miR-1198-5p	1646.98	0.0399568	0.180961	0.220803	0.825246	0.942862
mmu-miR-1306-3p	362.97	0.0411187	0.184991	0.222274	0.8241	0.942862
mmu-miR-29c-5p	116.703	0.0421157	0.18827	0.223699	0.822992	0.942862
mmu-miR-451a	5.04398	-0.138275	0.611412	-0.226156	0.82108	0.942862
mmu-miR-1947-5p	42.9794	0.0609068	0.285246	0.213524	0.830918	0.94469
mmu-miR-3057-5p	157.349	-0.071234	0.341093	-0.20884	0.834573	0.94469
mmu-miR-3077-3p	10.7263	0.0734477	0.345063	0.212853	0.831441	0.94469
mmu-miR-3101-5p	3.59247	0.141047	0.671457	0.210062	0.833619	0.94469
mmu-miR-879-3p	107.108	-0.0391777	0.192666	-0.203345	0.838866	0.947356
mmu-miR-744-5p	407.662	0.0950442	0.474883	0.200142	0.841369	0.947994
mmu-miR-12189-3p	4.5675	0.102448	0.525375	0.195001	0.845393	0.950338
mmu-miR-147-3p	6.00243	-0.0909108	0.473438	-0.192023	0.847725	0.950774
mmu-miR-935	225.32	0.0411861	0.219324	0.187786	0.851044	0.952313
mmu-miR-362-5p	450.423	-0.056459	0.314009	-0.1798	0.857309	0.957133
mmu-miR-10b-5p	19.7535	-0.0417591	0.281211	-0.148497	0.88195	0.957663
mmu-miR-124-3p	4.00847	0.084591	0.493131	0.171539	0.8638	0.957663
mmu-miR-133a-3p	4.50803	0.0824578	0.561975	0.146729	0.883346	0.957663
mmu-miR-140-3p	8680.77	-0.0173323	0.108593	-0.159608	0.87319	0.957663
mmu-miR-141-3p	159.854	-0.0303567	0.203808	-0.148948	0.881595	0.957663
mmu-miR-181d-5p	36.0689	-0.0493442	0.347742	-0.141899	0.88716	0.957663
mmu-miR-1934-3p	23.3669	-0.0710005	0.44721	-0.158763	0.873855	0.957663
mmu-miR-27a-3p	6825.95	-0.0320288	0.224224	-0.142843	0.886414	0.957663
mmu-miR-3074-1-3p	14.9722	-0.0533967	0.344813	-0.154857	0.876934	0.957663
mmu-miR-3473g	8.43598	-0.0767033	0.515722	-0.14873	0.881767	0.957663
mmu-miR-501-5p	195.408	-0.0482566	0.281361	-0.171511	0.863822	0.957663
mmu-miR-5107-5p	9.4859	-0.117348	0.693258	-0.169271	0.865584	0.957663
mmu-miR-615-3p	390.832	0.0446383	0.274034	0.162893	0.870602	0.957663
mmu-miR-674-3p	1712.02	-0.0190832	0.126752	-0.150555	0.880327	0.957663
mmu-miR-744-3p	5.08629	0.07566	0.502812	0.150474	0.880391	0.957663
mmu-miR-8112	11.6393	0.0758707	0.556302	0.136384	0.891518	0.960247
mmu-miR-101b-3p	7057.24	-0.0241556	0.213778	-0.112994	0.910035	0.961235
mmu-miR-15a-3p	10.2679	0.0453688	0.408444	0.111077	0.911555	0.961235
mmu-miR-1843b-5p	103.033	-0.0169066	0.172491	-0.0980144	0.921921	0.961235
mmu-miR-190a-5p	370.452	0.0235054	0.228887	0.102695	0.918205	0.961235
mmu-miR-19a-3p	1046.62	0.0605529	0.494853	0.122365	0.90261	0.961235
mmu-miR-19b-1-5p	21.5754	-0.0567858	0.458945	-0.123731	0.901528	0.961235
mmu-miR-210-5p	104.54	-0.0339457	0.282464	-0.120177	0.904343	0.961235
mmu-miR-320-3p	3657.37	0.0300465	0.291624	0.103032	0.917938	0.961235
mmu-miR-324-3p	633.885	-0.0272354	0.211773	-0.128607	0.897669	0.961235
mmu-miR-361-5p	4344.35	0.00922129	0.0734409	0.125561	0.90008	0.961235
mmu-miR-3618-5p	4.51692	-0.0572655	0.534932	-0.107052	0.914748	0.961235
mmu-miR-6939-3p	6.80657	-0.057919	0.538801	-0.107496	0.914395	0.961235
mmu-miR-6952-3p	11.6862	-0.0466241	0.471797	-0.0988224	0.921279	0.961235
mmu-miR-6978-3p	8.45471	-0.0401678	0.400436	-0.10031	0.920098	0.961235
mmu-miR-98-3p	30.1818	-0.056506	0.445535	-0.126827	0.899077	0.961235
mmu-miR-19b-3p	5106.32	-0.0417894	0.438416	-0.0953191	0.924061	0.961417
mmu-miR-365-2-5p	27.6621	-0.0410999	0.450806	-0.0911698	0.927358	0.962798
mmu-miR-8114	69.4448	0.0307258	0.350326	0.0877063	0.93011	0.96361
mmu-miR-1953	10.845	-0.0256358	0.319103	-0.0803372	0.935969	0.965668
mmu-miR-500-3p	215.797	0.0166483	0.207479	0.0802405	0.936046	0.965668
mmu-miR-1948-3p	10.9128	-0.0240294	0.367996	-0.0652979	0.947937	0.973149
mmu-miR-1964-3p	66.8608	0.0170429	0.267375	0.0637415	0.949176	0.973149
mmu-miR-378a-3p	11921.6	-0.0112029	0.176072	-0.0636265	0.949268	0.973149
mmu-miR-7026-5p	5.30189	-0.0264779	0.463645	-0.0571083	0.954459	0.976423
mmu-miR-21a-5p	276760	-0.0115796	0.259571	-0.0446106	0.964418	0.984397
mmu-miR-29b-3p	4200.23	-0.00863174	0.241306	-0.0357709	0.971465	0.984397
mmu-miR-3058-3p	4.09068	-0.0193188	0.55672	-0.0347012	0.972318	0.984397
mmu-miR-3572-3p	6.41087	0.0184444	0.498528	0.0369976	0.970487	0.984397
mmu-miR-7682-3p	21.6434	-0.0141412	0.348735	-0.0405499	0.967655	0.984397
mmu-miR-652-3p	588.709	-0.00507728	0.20041	-0.0253345	0.979788	0.98991
mmu-miR-1191a	50.6109	0.0033846	0.196198	0.017251	0.986236	0.99437
mmu-miR-7655-3p	3.6871	-0.0063377	0.522726	-0.0121243	0.990326	0.99644
mmu-miR-702-5p	13.3154	-0.00414466	0.437904	-0.00946478	0.992448	0.996524
mmu-miR-138-5p	39.2907	-0.00159653	0.303825	-0.00525478	0.995807	0.996853
mmu-miR-670-3p	4.59048	-0.0021315	0.540407	-0.00394424	0.996853	0.996853
mmu-let-7a-2-3p	1.14918	-1.65299	1.07943	-1.53136	0.12568	NA
mmu-miR-100-3p	1.92621	0.227331	0.740376	0.307048	0.758807	NA
mmu-miR-103-1-5p	0.512769	-2.23571	1.62206	-1.37832	0.168105	NA
mmu-miR-103-2-5p	2.8067	0.579136	0.677832	0.854395	0.392886	NA
mmu-miR-106a-5p	2.85048	0.26897	0.61654	0.436257	0.66265	NA
mmu-miR-1190	0.625677	-0.397572	1.35759	-0.292851	0.769636	NA
mmu-miR-1191b-5p	2.34041	1.07269	0.698454	1.53581	0.124586	NA
mmu-miR-12180-3p	3.45598	0.203474	0.664718	0.306107	0.759523	NA
mmu-miR-12185-3p	0.867631	-0.725489	1.30944	-0.554044	0.579549	NA
mmu-miR-12187-3p	1.21519	-0.424875	1.02508	-0.414479	0.678523	NA
mmu-miR-12187-5p	0.719081	1.05624	1.50655	0.701101	0.48324	NA
mmu-miR-12191-3p	2.37181	1.47376	0.869234	1.69547	0.0899872	NA
mmu-miR-12192-5p	0.58563	0.540557	1.58517	0.341008	0.733097	NA
mmu-miR-12193-5p	0.685341	0.539403	1.49766	0.360164	0.718725	NA
mmu-miR-12199-3p	1.80361	0.456093	0.910184	0.5011	0.6163	NA
mmu-miR-12201-3p	0.518776	0.559827	1.80278	0.310535	0.756154	NA
mmu-miR-122b-5p	0.484903	-0.134551	1.47519	-0.091209	0.927327	NA
mmu-miR-1231-5p	0.450525	-1.51885	1.39328	-1.09013	0.275657	NA
mmu-miR-1249-5p	0.746188	0.524945	1.30397	0.402574	0.687262	NA
mmu-miR-1258-3p	2.08032	0.758003	0.799518	0.948076	0.343091	NA
mmu-miR-1258-5p	1.15525	0.394166	1.03347	0.381399	0.702907	NA
mmu-miR-126b-5p	1.17033	0.400215	0.892988	0.448175	0.654027	NA
mmu-miR-127-3p	2.12799	-1.29485	0.820147	-1.5788	0.114381	NA
mmu-miR-129-1-3p	0.397501	-0.401968	2.20993	-0.181892	0.855668	NA
mmu-miR-1306-5p	182.233	0.0131256	0.737066	0.0178079	NA	NA
mmu-miR-130a-3p	1.4533	-0.709338	1.07883	-0.657509	0.510854	NA
mmu-miR-134-5p	0.843081	-0.926539	1.48995	-0.621859	0.534035	NA
mmu-miR-137-3p	0.477801	-0.5731	1.47872	-0.387565	0.698338	NA
mmu-miR-142b	0.520694	1.48011	1.37669	1.07512	0.28232	NA
mmu-miR-144-5p	0.504693	-0.336628	1.54022	-0.218558	0.826994	NA
mmu-miR-145a-5p	1.30917	0.0799602	0.932217	0.0857742	0.931646	NA
mmu-miR-147-5p	2.66588	-0.510875	0.821157	-0.622141	0.533849	NA
mmu-miR-150-5p	66.2476	0.687522	0.860378	0.799093	NA	NA
mmu-miR-181b-2-3p	2.51553	-1.27315	0.794216	-1.60302	0.108929	NA
mmu-miR-181c-3p	1.38129	-0.0504725	1.05548	-0.0478196	0.96186	NA
mmu-miR-181d-3p	0.493585	-0.53278	1.72998	-0.307969	0.758106	NA
mmu-miR-183-5p	2.3032	0.481613	0.78465	0.613794	0.539351	NA
mmu-miR-184-3p	1.47054	0.819399	1.03098	0.794774	0.426745	NA
mmu-miR-187-3p	1.01785	0.237664	1.38867	0.171145	0.86411	NA
mmu-miR-188-3p	3.03774	0.0356787	0.69265	0.0515105	0.958919	NA
mmu-miR-190a-3p	0.52432	1.10024	1.4689	0.749025	0.453842	NA
mmu-miR-190b-3p	0.934068	-1.66919	1.20111	-1.38971	0.164618	NA
mmu-miR-1927	1.183	2.77588	1.10605	2.50972	0.0120826	NA
mmu-miR-1929-3p	0.527823	-0.388761	1.51423	-0.256739	0.79738	NA
mmu-miR-1929-5p	3.45167	0.497836	0.62949	0.790857	0.429028	NA
mmu-miR-1930-3p	2.38373	-0.0775556	0.875683	-0.0885659	0.929427	NA
mmu-miR-1933-3p	3.3447	0.340861	0.650304	0.524157	0.60017	NA
mmu-miR-1933-5p	2.17012	-1.13627	0.916848	-1.23932	0.215228	NA
mmu-miR-1936	0.949906	0.720508	1.13701	0.633688	0.526285	NA
mmu-miR-193b-3p	1.47306	-1.43164	0.942819	-1.51847	0.128896	NA
mmu-miR-1941-5p	1.23368	1.99346	1.10771	1.79963	0.0719197	NA
mmu-miR-1947-3p	0.651177	0.165136	1.25509	0.131574	0.895322	NA
mmu-miR-1948-5p	2.2386	-0.213877	0.727768	-0.293881	0.768849	NA
mmu-miR-1950	2.07556	0.42096	0.758193	0.555215	0.578748	NA
mmu-miR-1951	0.980335	1.42407	1.17691	1.21	0.226277	NA
mmu-miR-1954	3.20525	0.230658	0.580829	0.397118	0.69128	NA
mmu-miR-1964-5p	3.28937	0.244648	0.754017	0.32446	0.74559	NA
mmu-miR-1966-3p	1.25676	-0.00183729	0.873697	-0.00210289	0.998322	NA
mmu-miR-1968-3p	1.93027	-0.649371	0.758119	-0.856555	0.391691	NA
mmu-miR-1969	2.49149	-0.766937	0.649244	-1.18128	0.237493	NA
mmu-miR-1970c-5p	1.81072	0.973499	0.789137	1.23363	0.217342	NA
mmu-miR-1982-5p	1.19817	1.03723	1.16955	0.886866	0.375151	NA
mmu-miR-199b-5p	0.523186	-0.999805	1.41775	-0.705204	0.480683	NA
mmu-miR-1b-5p	1.92303	1.27513	0.773888	1.64769	0.0994156	NA
mmu-miR-200a-5p	0.894767	-1.26655	1.09837	-1.15311	0.248864	NA
mmu-miR-200b-5p	2.48853	-0.0255702	0.757571	-0.0337528	0.973074	NA
mmu-miR-200c-5p	2.92304	0.763284	0.570278	1.33844	0.180752	NA
mmu-miR-202-5p	0.393429	1.31166	1.7053	0.769166	0.441795	NA
mmu-miR-203-3p	3.42907	1.38647	0.653922	2.12023	0.0339865	NA
mmu-miR-208b-3p	0.498003	0.0641351	1.4528	0.044146	0.964788	NA
mmu-miR-211-5p	0.885258	-0.353612	1.27111	-0.278191	0.780866	NA
mmu-miR-218-5p	0.718192	-1.20669	1.65586	-0.728741	0.46616	NA
mmu-miR-219b-3p	1.12722	-0.390555	1.20232	-0.324834	0.745307	NA
mmu-miR-219b-5p	3.01785	-0.478271	0.687716	-0.695448	0.486774	NA
mmu-miR-219c-5p	3.29044	0.639189	0.718622	0.889465	0.373753	NA
mmu-miR-21b	0.539372	2.03698	1.36522	1.49205	0.135686	NA
mmu-miR-224-5p	1.13556	0.0187681	1.07329	0.0174865	0.986048	NA
mmu-miR-24-1-5p	0.895564	-0.363109	1.08539	-0.334543	0.73797	NA
mmu-miR-28c	0.76443	0.0298265	1.19604	0.0249376	0.980105	NA
mmu-miR-294-3p	1.09888	0.902467	0.960397	0.939681	0.347381	NA
mmu-miR-3061-3p	1.98668	0.773219	0.845402	0.914616	0.360393	NA
mmu-miR-3064-3p	0.856309	0.43245	1.27939	0.338012	0.735354	NA
mmu-miR-3065-5p	1.57158	1.45673	0.953883	1.52716	0.126722	NA
mmu-miR-3069-3p	3.09758	-0.310667	0.602273	-0.515824	0.605978	NA
mmu-miR-3075-3p	0.496786	-0.63683	1.64451	-0.387247	0.698574	NA
mmu-miR-3075-5p	3.07485	-0.247426	0.615167	-0.402209	0.68753	NA
mmu-miR-3082-5p	1.44331	1.04632	1.00272	1.04349	0.296721	NA
mmu-miR-3087-3p	2.23722	-0.665774	0.816362	-0.815538	0.414764	NA
mmu-miR-3091-3p	0.640573	-0.754474	1.40913	-0.53542	0.59236	NA
mmu-miR-3091-5p	1.69873	-0.774499	0.871067	-0.889138	0.373929	NA
mmu-miR-3094-3p	0.67744	0.503148	1.4832	0.339231	0.734436	NA
mmu-miR-3094-5p	3.13029	0.696755	0.597474	1.16617	0.243546	NA
mmu-miR-3097-5p	1.6326	0.778267	0.878212	0.886195	0.375512	NA
mmu-miR-3098-5p	2.15375	-0.209516	0.864823	-0.242264	0.808575	NA
mmu-miR-30f	0.840462	0.0677964	1.41437	0.0479338	0.961769	NA
mmu-miR-3100-5p	0.385905	0	1.92473	0	1	NA
mmu-miR-3101-3p	0.477464	2.88753	1.56022	1.85072	0.0642096	NA
mmu-miR-3103-5p	0.585764	-0.914832	1.57834	-0.579617	0.562173	NA
mmu-miR-3109-3p	0.43565	0.567857	1.58744	0.357719	0.720554	NA
mmu-miR-3109-5p	0.398882	1.22543	1.47239	0.83227	0.405257	NA
mmu-miR-3112-3p	0.863275	0.711117	1.24343	0.571901	0.567389	NA
mmu-miR-3113-5p	0.711419	0.214953	1.41152	0.152285	0.878962	NA
mmu-miR-323-3p	0.470255	-1.2638	1.43512	-0.880621	0.378523	NA
mmu-miR-335-5p	1.70311	-1.73234	0.945555	-1.83209	0.0669381	NA
mmu-miR-342-3p	27.5983	0.152249	1.04348	0.145906	NA	NA
mmu-miR-344-3p	0.397157	0.976599	1.64987	0.591925	0.553901	NA
mmu-miR-344d-3p	1.60871	-0.00727561	0.910806	-0.0079881	0.993626	NA
mmu-miR-34c-5p	2.18879	0.90337	0.792115	1.14045	0.254098	NA
mmu-miR-3547-3p	0.782737	-0.181917	1.29832	-0.140118	0.888567	NA
mmu-miR-3569-3p	1.10384	-0.711958	1.03627	-0.687036	0.49206	NA
mmu-miR-3569-5p	0.677174	0.312904	1.37024	0.228357	0.819369	NA
mmu-miR-3572-5p	3.41088	0.482242	0.831887	0.579697	0.562119	NA
mmu-miR-363-3p	0.640322	-2.3435	3.22351	-0.727002	0.467225	NA
mmu-miR-374c-5p	1.30175	0.22005	1.04806	0.20996	0.833699	NA
mmu-miR-375-3p	1.38971	0.739708	1.04017	0.711143	0.476995	NA
mmu-miR-376c-3p	1.06824	-1.77669	1.24072	-1.43198	0.152149	NA
mmu-miR-379-5p	1.34239	0.344432	1.04659	0.3291	0.74208	NA
mmu-miR-382-5p	1.09616	0.0492812	1.00389	0.0490905	0.960847	NA
mmu-miR-3962	1.63905	0.458611	0.774694	0.59199	0.553857	NA
mmu-miR-3963	1.30937	-1.74241	1.0014	-1.73997	0.0818639	NA
mmu-miR-3964	2.45926	-0.341611	0.676249	-0.505156	0.613449	NA
mmu-miR-3967	0.790733	-0.551257	1.12448	-0.490234	0.623969	NA
mmu-miR-3969	1.92699	0.171651	0.721392	0.237945	0.811924	NA
mmu-miR-409-3p	1.49926	-0.185954	0.855817	-0.217282	0.827989	NA
mmu-miR-411-5p	0.825959	-1.00511	1.39424	-0.720904	0.470968	NA
mmu-miR-449a-3p	1.98024	-2.10539	1.11215	-1.89308	0.0583467	NA
mmu-miR-455-3p	2.44528	1.20115	0.976995	1.22944	0.218908	NA
mmu-miR-455-5p	2.16013	0.371422	0.666145	0.557569	0.577138	NA
mmu-miR-465b-3p	0.741825	0.144231	1.13268	0.127336	0.898674	NA
mmu-miR-465c-3p	0.459527	-0.418362	1.49761	-0.279354	0.779973	NA
mmu-miR-465c-5p	1.77033	0.158318	0.869856	0.182005	0.855579	NA
mmu-miR-470-5p	1.78517	0.354976	0.782485	0.453652	0.650079	NA
mmu-miR-486b-5p	3.01211	-0.231321	0.64905	-0.356399	0.721542	NA
mmu-miR-491-3p	2.64587	-0.0690979	0.651956	-0.105985	0.915594	NA
mmu-miR-493-5p	0.710006	-1.44371	1.27131	-1.13561	0.25612	NA
mmu-miR-494-3p	2.43145	-0.638768	0.856565	-0.745731	0.45583	NA
mmu-miR-497a-3p	1.2422	0.403394	0.879531	0.458646	0.646488	NA
mmu-miR-497b	2.64639	-0.862805	0.790939	-1.09086	0.275333	NA
mmu-miR-499-5p	3.51363	1.36975	0.592435	2.31207	0.020774	NA
mmu-miR-504-3p	0.845884	1.08257	1.3727	0.788641	0.430322	NA
mmu-miR-5101	0.447999	-1.79722	1.468	-1.22427	0.220852	NA
mmu-miR-5108	1.71495	-1.26185	1.13429	-1.11246	0.26594	NA
mmu-miR-511-5p	0.631477	1.81251	1.37702	1.31626	0.188088	NA
mmu-miR-5116	2.6821	-0.563841	0.754029	-0.747771	0.454598	NA
mmu-miR-5122	0.793372	-0.67945	1.25179	-0.542783	0.587279	NA
mmu-miR-5125	1.49724	1.4817	0.967867	1.5309	0.125795	NA
mmu-miR-5128	1.65914	-0.828958	0.960441	-0.863102	0.388082	NA
mmu-miR-5129-3p	1.77092	-0.0517011	0.84306	-0.0613255	0.9511	NA
mmu-miR-5129-5p	1.03957	-0.952287	1.00746	-0.945232	0.34454	NA
mmu-miR-5130	0.81049	1.74257	1.23455	1.4115	0.158096	NA
mmu-miR-5132-3p	0.943693	1.05471	1.15628	0.912159	0.361685	NA
mmu-miR-5132-5p	2.40393	0.332658	0.897588	0.370614	0.710925	NA
mmu-miR-5133	0.48317	1.90894	1.59568	1.19632	0.231573	NA
mmu-miR-5134-3p	2.23231	0.113005	0.97377	0.116049	0.907614	NA
mmu-miR-5135	0.646327	-1.12814	1.34911	-0.836208	0.403038	NA
mmu-miR-5136	0.666144	-1.12822	1.35469	-0.83283	0.40494	NA
mmu-miR-547-5p	0.67514	-2.54917	1.41298	-1.80411	0.0712143	NA
mmu-miR-5615-3p	2.71628	1.50664	0.807704	1.86534	0.0621337	NA
mmu-miR-5615-5p	1.08252	1.53442	1.14166	1.34403	0.178938	NA
mmu-miR-5616-5p	1.95302	0.147106	0.770911	0.19082	0.848666	NA
mmu-miR-5619-3p	1.59909	0.611524	0.859777	0.711258	0.476924	NA
mmu-miR-5621-3p	1.97287	-0.415744	0.836196	-0.497185	0.619059	NA
mmu-miR-5622-3p	2.7332	-0.171433	0.698875	-0.245298	0.806226	NA
mmu-miR-5622-5p	3.51904	0.406591	0.556219	0.73099	0.464785	NA
mmu-miR-5624-5p	0.806227	0.0235326	1.11064	0.0211884	0.983095	NA
mmu-miR-5627-5p	0.808054	0.848012	1.33664	0.634435	0.525797	NA
mmu-miR-574-5p	0.765307	1.9731	1.18694	1.66234	0.0964447	NA
mmu-miR-615-5p	0.503816	-0.94278	1.58517	-0.594748	0.552012	NA
mmu-miR-6395	0.588679	-1.37834	1.38497	-0.995218	0.31963	NA
mmu-miR-6418-5p	0.578328	0.478179	1.44939	0.329918	0.741462	NA
mmu-miR-6481	0.565879	-1.0354	1.51935	-0.681478	0.495569	NA
mmu-miR-652-5p	1.0141	-0.0681797	1.14779	-0.0594008	0.952633	NA
mmu-miR-6537-3p	1.27221	-0.411532	1.00156	-0.410889	0.681154	NA
mmu-miR-654-3p	0.436932	-0.873962	1.42235	-0.614448	0.538919	NA
mmu-miR-6541	0.927513	-1.05732	1.3361	-0.791345	0.428743	NA
mmu-miR-6546-3p	1.81892	-0.65889	0.867247	-0.759749	0.447405	NA
mmu-miR-670-5p	2.5619	-0.345495	0.642331	-0.537878	0.590661	NA
mmu-miR-672-5p	0.574307	-0.837604	1.7014	-0.492302	0.622506	NA
mmu-miR-6769b-3p	0.658047	0.641108	1.32967	0.482155	0.629696	NA
mmu-miR-6896-5p	0.571249	0.538952	1.46592	0.367655	0.71313	NA
mmu-miR-6897-5p	0.717758	-0.95654	1.38776	-0.68927	0.490653	NA
mmu-miR-6898-5p	0.509336	0.0664411	1.45254	0.0457412	0.963517	NA
mmu-miR-6899-3p	1.50085	0.448633	0.903418	0.496595	0.619474	NA
mmu-miR-6900-5p	1.52066	-0.370646	0.840553	-0.440955	0.659246	NA
mmu-miR-6902-3p	0.390222	0.558236	1.79304	0.311335	0.755546	NA
mmu-miR-6902-5p	2.11479	-0.138859	0.829679	-0.167365	0.867083	NA
mmu-miR-6904-5p	2.08482	1.41158	0.927578	1.52179	0.128063	NA
mmu-miR-6905-3p	1.49245	0.73697	1.01116	0.728835	0.466102	NA
mmu-miR-6905-5p	2.16896	-0.374517	0.939623	-0.398582	0.690201	NA
mmu-miR-6907-3p	1.43365	-0.320831	0.968211	-0.331365	0.740369	NA
mmu-miR-6908-3p	2.42113	-0.16375	0.77073	-0.21246	0.831748	NA
mmu-miR-6910-3p	1.05901	0.610666	1.07242	0.56943	0.569064	NA
mmu-miR-6910-5p	0.531146	0.0789291	1.83193	0.0430851	0.965634	NA
mmu-miR-6911-5p	2.83097	0.507836	0.775136	0.655157	0.512366	NA
mmu-miR-6912-5p	0.560857	2.61537	1.61243	1.62201	0.104801	NA
mmu-miR-6913-3p	2.44898	-0.644792	0.748404	-0.861555	0.388932	NA
mmu-miR-6913-5p	2.82685	0.525928	0.740435	0.710296	0.477521	NA
mmu-miR-6914-3p	2.52861	0.486212	0.743954	0.653552	0.513401	NA
mmu-miR-6915-3p	0.561683	0.280718	1.4094	0.199175	0.842126	NA
mmu-miR-6915-5p	1.80583	1.20506	0.898838	1.34069	0.180021	NA
mmu-miR-6916-5p	0.818537	0.99585	1.20252	0.828133	0.407595	NA
mmu-miR-6919-5p	0.715197	-0.0672584	1.05325	-0.0638582	0.949083	NA
mmu-miR-692	1.13162	1.76058	1.0211	1.72421	0.0846703	NA
mmu-miR-6920-5p	0.442555	0.0894425	1.7994	0.0497068	0.960356	NA
mmu-miR-6921-3p	2.42964	0.0829614	0.708465	0.1171	0.906781	NA
mmu-miR-6922-3p	2.96885	0.776998	0.572691	1.35675	0.174861	NA
mmu-miR-6927-3p	0.524836	0.94251	1.58348	0.595216	0.551699	NA
mmu-miR-6927-5p	0.703776	-0.679272	1.29697	-0.523738	0.600461	NA
mmu-miR-6928-3p	1.81762	-0.270048	0.765009	-0.353	0.724089	NA
mmu-miR-6931-3p	1.43832	0.772371	1.04385	0.739928	0.459344	NA
mmu-miR-6932-5p	1.00717	0.0398599	1.14147	0.0349197	0.972144	NA
mmu-miR-6933-3p	1.42108	0.277508	0.819364	0.338687	0.734846	NA
mmu-miR-6933-5p	0.430433	-0.866009	1.8295	-0.473359	0.635957	NA
mmu-miR-6934-5p	1.16473	0.961361	1.03372	0.930001	0.35237	NA
mmu-miR-6935-3p	0.464808	-0.942612	1.60873	-0.585936	0.557919	NA
mmu-miR-6935-5p	0.583031	-0.80348	1.4877	-0.540082	0.58914	NA
mmu-miR-6936-3p	2.54746	0.211576	0.738593	0.286458	0.774527	NA
mmu-miR-6936-5p	0.56462	-0.418996	1.4301	-0.292985	0.769534	NA
mmu-miR-6937-3p	0.683957	1.12026	1.45243	0.771305	0.440526	NA
mmu-miR-6937-5p	0.463403	0.965722	1.59796	0.604346	0.545614	NA
mmu-miR-6940-3p	0.734502	-0.907247	1.2081	-0.750971	0.45267	NA
mmu-miR-6942-3p	0.567011	-0.687662	1.32846	-0.517639	0.60471	NA
mmu-miR-6942-5p	0.734717	0.794549	1.6187	0.490856	0.623529	NA
mmu-miR-6943-3p	1.86579	-1.19161	0.818007	-1.45672	0.145193	NA
mmu-miR-6946-3p	1.84303	1.02677	0.996063	1.03083	0.302621	NA
mmu-miR-6946-5p	2.15616	-0.0716445	0.750463	-0.0954671	0.923944	NA
mmu-miR-6947-5p	1.22191	-0.151311	1.30559	-0.115895	0.907736	NA
mmu-miR-6948-3p	3.10939	1.12192	0.778367	1.44137	0.149479	NA
mmu-miR-6948-5p	0.834787	-1.06865	1.20718	-0.885244	0.376025	NA
mmu-miR-6951-3p	0.388327	1.06274	1.916	0.554668	0.579122	NA
mmu-miR-6953-3p	1.21397	-1.75142	1.00167	-1.7485	0.080377	NA
mmu-miR-6954-3p	2.41991	-0.482421	0.928381	-0.519637	0.603317	NA
mmu-miR-6954-5p	0.625353	-1.44184	1.84161	-0.782926	0.433671	NA
mmu-miR-6955-3p	3.04694	-0.228601	0.649007	-0.352232	0.724664	NA
mmu-miR-6955-5p	1.43284	1.44357	0.959845	1.50396	0.132591	NA
mmu-miR-6959-3p	2.85456	0.00201347	0.688545	0.00292424	0.997667	NA
mmu-miR-6961-3p	2.59111	-0.552123	0.74542	-0.740687	0.458884	NA
mmu-miR-6962-3p	0.899757	-1.8264	1.09792	-1.66351	0.0962098	NA
mmu-miR-6962-5p	0.539705	-2.08826	1.77357	-1.17744	0.239022	NA
mmu-miR-6963-3p	0.840721	-0.543886	1.28772	-0.422363	0.67276	NA
mmu-miR-6963-5p	0.604062	-1.22423	1.48718	-0.823187	0.410402	NA
mmu-miR-6964-3p	1.04405	1.16283	1.22585	0.948588	0.34283	NA
mmu-miR-6965-3p	3.13848	-0.405001	0.643275	-0.629593	0.528961	NA
mmu-miR-6966-3p	1.94757	0.261231	0.757923	0.344667	0.730345	NA
mmu-miR-6966-5p	1.3736	-0.668465	0.891533	-0.749793	0.453379	NA
mmu-miR-6968-3p	1.58262	-0.518878	0.881812	-0.588423	0.556248	NA
mmu-miR-6970-3p	0.720309	-1.13658	1.27408	-0.892076	0.372352	NA
mmu-miR-6970-5p	0.672439	-0.266353	1.40407	-0.189701	0.849544	NA
mmu-miR-6975-3p	0.512754	-0.786374	1.41838	-0.554417	0.579294	NA
mmu-miR-6976-3p	0.705607	-0.831742	1.38201	-0.601837	0.547283	NA
mmu-miR-6976-5p	1.44923	-0.426846	0.834222	-0.511669	0.608883	NA
mmu-miR-6977-3p	1.53273	2.60057	1.13726	2.28671	0.022213	NA
mmu-miR-6978-5p	0.614866	-0.955985	1.58239	-0.60414	0.545751	NA
mmu-miR-6980-3p	1.15054	0.0282769	1.02802	0.0275063	0.978056	NA
mmu-miR-6981-3p	0.420669	1.02239	1.66399	0.614417	0.53894	NA
mmu-miR-6981-5p	2.02933	1.27522	0.84212	1.5143	0.129951	NA
mmu-miR-6984-3p	1.3857	0.362035	0.864206	0.418923	0.675273	NA
mmu-miR-6984-5p	1.81114	-0.915105	0.989737	-0.924594	0.355177	NA
mmu-miR-6986-3p	0.814129	1.16622	1.30859	0.891207	0.372818	NA
mmu-miR-6986-5p	2.77073	0.29865	0.762866	0.391485	0.695439	NA
mmu-miR-6987-3p	0.51708	-0.35517	1.5065	-0.235759	0.81362	NA
mmu-miR-6987-5p	1.22345	0.114403	0.96444	0.118622	0.905575	NA
mmu-miR-6990-5p	3.24069	0.65986	0.744595	0.8862	0.37551	NA
mmu-miR-6991-5p	0.717425	1.49181	1.49437	0.998291	0.318138	NA
mmu-miR-6992-5p	0.579719	-0.186609	3.01949	-0.0618017	0.950721	NA
mmu-miR-6993-3p	0.488035	-0.329309	1.54312	-0.213405	0.831011	NA
mmu-miR-6993-5p	1.18526	1.18853	1.10849	1.0722	0.283629	NA
mmu-miR-6995-3p	0.548705	-0.80388	1.36456	-0.589111	0.555787	NA
mmu-miR-6995-5p	0.513382	-0.119034	1.70075	-0.0699893	0.944202	NA
mmu-miR-6996-5p	0.870247	1.44611	1.36971	1.05578	0.291067	NA
mmu-miR-6997-3p	0.639467	2.08683	1.26865	1.64492	0.0999857	NA
mmu-miR-6997-5p	1.341	0.3122	0.968242	0.32244	0.747119	NA
mmu-miR-6998-3p	1.17416	-0.316868	1.12197	-0.28242	0.777621	NA
mmu-miR-6999-3p	0.619906	-1.61268	1.59183	-1.0131	0.311014	NA
mmu-miR-6999-5p	0.437052	2.01424	1.70315	1.18265	0.236947	NA
mmu-miR-7003-5p	2.09494	0.302006	0.868357	0.347791	0.727997	NA
mmu-miR-7006-3p	0.898399	-0.653136	1.11414	-0.586225	0.557724	NA
mmu-miR-7008-3p	1.41885	1.08237	0.9454	1.14488	0.252259	NA
mmu-miR-7009-5p	0.573257	-0.474273	1.60488	-0.295519	0.767598	NA
mmu-miR-701-3p	0.836776	1.14857	1.0381	1.10641	0.268548	NA
mmu-miR-7011-3p	2.07652	0.157111	0.794652	0.197711	0.843271	NA
mmu-miR-7012-3p	1.29659	0.0536195	1.33773	0.0400826	0.968027	NA
mmu-miR-7013-3p	0.598643	1.33326	1.4997	0.889018	0.373993	NA
mmu-miR-7013-5p	2.6095	0.321296	0.645089	0.498065	0.618438	NA
mmu-miR-7015-5p	2.49024	0.161503	0.699207	0.23098	0.81733	NA
mmu-miR-7017-5p	1.83079	1.27513	0.994659	1.28198	0.199849	NA
mmu-miR-7021-5p	0.950944	1.18494	1.23489	0.959554	0.33728	NA
mmu-miR-7023-3p	1.49086	0.0712266	1.08138	0.0658666	0.947484	NA
mmu-miR-7024-5p	3.06347	-0.0476488	0.77155	-0.0617573	0.950756	NA
mmu-miR-7026-3p	0.920828	1.06966	1.407	0.760245	0.447108	NA
mmu-miR-7027-3p	1.37989	1.63244	1.07819	1.51405	0.130013	NA
mmu-miR-7028-5p	0.959319	-0.857299	1.36924	-0.626113	0.531241	NA
mmu-miR-7029-3p	0.80186	0.196453	1.07659	0.182477	0.855208	NA
mmu-miR-703	2.16754	0.0145758	0.687671	0.0211959	0.983089	NA
mmu-miR-7030-3p	1.34413	0.208462	0.915335	0.227744	0.819845	NA
mmu-miR-7031-3p	0.929485	-1.37723	1.2308	-1.11897	0.263152	NA
mmu-miR-7033-5p	3.4889	0.239143	0.637545	0.375101	0.707586	NA
mmu-miR-7034-3p	0.975187	0.242377	1.03173	0.234923	0.814268	NA
mmu-miR-7036a-3p	1.19168	-0.357686	1.01733	-0.351594	0.725142	NA
mmu-miR-7036a-5p	0.518228	0.0864669	1.55303	0.0556762	0.9556	NA
mmu-miR-7036b-5p	1.07594	-2.10816	1.35309	-1.55803	0.119226	NA
mmu-miR-7037-3p	0.641921	-0.956729	1.28942	-0.741986	0.458096	NA
mmu-miR-7038-3p	0.626486	0.0953682	1.3411	0.0711117	0.943309	NA
mmu-miR-7038-5p	2.74575	0.347634	0.794957	0.437299	0.661895	NA
mmu-miR-7039-5p	1.7787	-1.27118	0.821665	-1.54708	0.121844	NA
mmu-miR-7042-3p	2.65136	0.680421	0.728237	0.93434	0.350128	NA
mmu-miR-7043-3p	3.52341	0.409782	0.620932	0.659947	0.509288	NA
mmu-miR-7043-5p	3.19742	0.101794	0.679365	0.149838	0.880893	NA
mmu-miR-7049-5p	0.933835	-1.13656	1.13492	-1.00145	0.316611	NA
mmu-miR-7052-3p	1.09132	1.80921	1.20446	1.50209	0.133073	NA
mmu-miR-7052-5p	0.693067	-1.44566	1.61751	-0.893759	0.371451	NA
mmu-miR-7053-3p	2.24119	-0.886164	0.763934	-1.16	0.246048	NA
mmu-miR-7053-5p	0.740412	0.43018	1.22149	0.352175	0.724707	NA
mmu-miR-7054-3p	1.06909	-1.35419	1.12945	-1.19898	0.230534	NA
mmu-miR-7054-5p	2.21769	0.221789	0.672486	0.329805	0.741547	NA
mmu-miR-7057-5p	0.57497	1.77169	1.81034	0.978651	0.327752	NA
mmu-miR-7059-3p	1.66702	-0.115738	0.89375	-0.129497	0.896965	NA
mmu-miR-7060-3p	0.965654	-0.0391585	0.995768	-0.0393249	0.968631	NA
mmu-miR-7060-5p	0.877322	2.59686	1.29142	2.01086	0.0443404	NA
mmu-miR-7061-5p	1.02819	-1.46096	1.18418	-1.23374	0.217301	NA
mmu-miR-7063-3p	2.19576	-0.0466039	0.810971	-0.0574668	0.954173	NA
mmu-miR-7063-5p	1.14654	-0.686696	1.04704	-0.655844	0.511925	NA
mmu-miR-7064-5p	1.20857	0.273519	0.901221	0.303498	0.76151	NA
mmu-miR-7065-3p	1.34058	0.186332	0.828117	0.225007	0.821974	NA
mmu-miR-7067-3p	1.94713	1.31822	0.85377	1.544	0.122589	NA
mmu-miR-7069-3p	1.90943	-0.593817	0.933977	-0.635794	0.524911	NA
mmu-miR-7069-5p	0.567577	1.99745	1.95072	1.02395	0.305858	NA
mmu-miR-7070-3p	2.75565	0.555211	0.762837	0.727823	0.466722	NA
mmu-miR-7071-3p	0.965722	1.53225	1.18541	1.29259	0.196154	NA
mmu-miR-7072-3p	0.485993	-0.831649	1.51736	-0.548089	0.583631	NA
mmu-miR-7072-5p	1.39019	0.536142	1.28966	0.415725	0.677611	NA
mmu-miR-7074-3p	1.19111	-0.226767	1.10603	-0.205027	0.837551	NA
mmu-miR-7081-3p	2.87587	0.00416064	0.62392	0.00666855	0.994679	NA
mmu-miR-7083-5p	0.580318	-0.682545	1.45778	-0.468209	0.639635	NA
mmu-miR-7084-5p	3.3396	0.491454	0.628409	0.78206	0.434179	NA
mmu-miR-7088-3p	0.468466	0.942533	1.65032	0.57112	0.567918	NA
mmu-miR-7089-3p	3.10479	0.671539	0.600215	1.11883	0.263212	NA
mmu-miR-7089-5p	1.04947	0.0408596	1.06876	0.0382308	0.969504	NA
mmu-miR-7090-3p	0.751598	1.44168	1.23852	1.16404	0.244408	NA
mmu-miR-7090-5p	1.88797	1.59252	0.840886	1.89386	0.0582434	NA
mmu-miR-7093-3p	2.22764	0.319498	0.775335	0.412077	0.680283	NA
mmu-miR-7116-3p	0.490633	0.629699	1.76652	0.356463	0.721494	NA
mmu-miR-7117-3p	1.64405	-1.49927	0.904823	-1.65697	0.0975247	NA
mmu-miR-7118-5p	0.843328	-0.714111	1.6059	-0.444681	0.656551	NA
mmu-miR-7119-3p	0.945806	-0.606722	1.13118	-0.536363	0.591708	NA
mmu-miR-7119-5p	0.472009	0.892052	1.55115	0.575089	0.565231	NA
mmu-miR-7227-3p	0.532751	-1.1884	1.78317	-0.666456	0.50512	NA
mmu-miR-7231-5p	0.678354	-0.477344	1.43779	-0.331999	0.73989	NA
mmu-miR-7237-5p	0.672475	-1.22418	1.51565	-0.807692	0.419268	NA
mmu-miR-7240-5p	0.495451	1.15141	1.69184	0.680568	0.496145	NA
mmu-miR-741-3p	1.76917	0.950842	0.761983	1.24785	0.212085	NA
mmu-miR-743b-3p	0.51765	-0.346181	1.83469	-0.188686	0.850339	NA
mmu-miR-760-5p	2.9294	-0.590124	0.635116	-0.929159	0.352807	NA
mmu-miR-7646-5p	2.11648	-0.0873928	0.722861	-0.120899	0.903771	NA
mmu-miR-7647-3p	1.65316	-0.390547	0.812971	-0.480395	0.630947	NA
mmu-miR-7647-5p	0.75509	-2.16861	1.35562	-1.59972	0.109661	NA
mmu-miR-7648-3p	0.835496	-1.53931	1.26901	-1.213	0.225128	NA
mmu-miR-7650-3p	1.68158	-0.156788	0.853246	-0.183755	0.854206	NA
mmu-miR-7650-5p	0.651168	-0.936091	1.25206	-0.747641	0.454676	NA
mmu-miR-7651-3p	0.508284	-0.401969	1.42676	-0.281735	0.778146	NA
mmu-miR-7651-5p	0.552559	0.0872854	1.61137	0.0541686	0.956801	NA
mmu-miR-7652-3p	2.90969	0.238946	0.647219	0.369188	0.711987	NA
mmu-miR-7652-5p	0.711919	-0.396872	1.37636	-0.288349	0.773079	NA
mmu-miR-7654-3p	0.74204	0.888582	1.52808	0.581501	0.560903	NA
mmu-miR-7655-5p	0.481851	-0.876576	1.66778	-0.525596	0.599169	NA
mmu-miR-7657-5p	2.04461	-0.195732	0.726356	-0.269471	0.787567	NA
mmu-miR-7658-3p	0.977036	0.824803	1.18797	0.694295	0.487498	NA
mmu-miR-7659-5p	1.61041	-0.189359	0.837509	-0.226098	0.821125	NA
mmu-miR-7661-3p	2.29053	-0.286774	0.827107	-0.346719	0.728802	NA
mmu-miR-7663-3p	2.00851	-1.06183	0.810928	-1.3094	0.1904	NA
mmu-miR-7667-3p	0.654636	0.540641	1.59194	0.339611	0.734149	NA
mmu-miR-7670-3p	1.04297	0.102719	1.14157	0.0899812	0.928302	NA
mmu-miR-7670-5p	0.678741	-1.17339	1.46901	-0.798766	0.424426	NA
mmu-miR-7671-3p	0.9257	-0.706716	1.41195	-0.500526	0.616705	NA
mmu-miR-7671-5p	0.838976	0.0334935	1.35419	0.0247332	0.980268	NA
mmu-miR-7672-3p	0.533667	-0.747705	1.47076	-0.508379	0.611188	NA
mmu-miR-7674-3p	0.994297	-1.10805	1.32716	-0.834909	0.403769	NA
mmu-miR-7676-5p	1.46753	-1.05838	0.927883	-1.14064	0.254021	NA
mmu-miR-7677-3p	2.09338	1.68799	0.796882	2.11824	0.0341545	NA
mmu-miR-7678-3p	1.12953	0.280382	0.980973	0.28582	0.775016	NA
mmu-miR-7678-5p	0.579478	-1.1895	1.33768	-0.889228	0.37388	NA
mmu-miR-7681-5p	0.726024	-0.315344	1.4817	-0.212826	0.831463	NA
mmu-miR-7687-3p	0.649523	0.0733089	1.45571	0.0503596	0.959836	NA
mmu-miR-7687-5p	1.07562	0.114222	1.26103	0.0905778	0.927828	NA
mmu-miR-8091	2.57539	0.841607	0.753213	1.11736	0.263842	NA
mmu-miR-8093	0.568023	-1.69429	1.60585	-1.05507	0.291391	NA
mmu-miR-8094	0.584919	-1.6523	1.3375	-1.23536	0.216697	NA
mmu-miR-8097	0.552435	1.02214	1.51929	0.672775	0.50109	NA
mmu-miR-8098	1.63691	-0.122063	0.838377	-0.145594	0.884242	NA
mmu-miR-8102	2.84748	-0.289988	1.04358	-0.277878	0.781106	NA
mmu-miR-8107	1.41918	-0.337856	1.19518	-0.282683	0.77742	NA
mmu-miR-8109	0.464841	-1.79535	4.14398	-0.433244	0.664837	NA
mmu-miR-8118	2.46438	0.0728572	0.690088	0.105577	0.915918	NA
mmu-miR-8120	0.498988	-0.698619	1.47098	-0.474936	0.634833	NA
mmu-miR-871-3p	1.01778	0.35954	1.38617	0.259377	0.795345	NA
mmu-miR-878-3p	0.524969	0.583574	1.68576	0.346179	0.729208	NA
mmu-miR-878-5p	0.417158	-0.58237	1.5394	-0.37831	0.7052	NA
mmu-miR-96-5p	0.803991	2.75791	1.22832	2.24528	0.0247505	NA
mmu-miR-9769-3p	1.98365	-0.710105	0.753637	-0.942238	0.346071	NA
