# Supplementary material for: High aspect ratio nanomaterial-induced macrophage polarization is mediated by changes in miRNA levels
Source: Front Immunol. 2023 Jan 27;14:1111123. doi: 10.3389/fimmu.2023.1111123 (PMC9911541; doi:10.3389/fimmu.2023.1111123)
Supplement: Supplementary file 3 [file DataSheet_2.xlsx]

## Sheet: Parameters
Database used: miRDB v6, June, 2019
Parameters:
include functional miRNAs only (the FuncMir Collection)
Exclude gene targets with less than 60 target prediction score
Exclude miRNAs with more than 2000 predicted targets in genome
performed for differentially expressed miRNAs with FDR<0.1 only

## Sheet: CNFexposed_M1_targets
Gene Symbol	Gene ID	miRNA Name
Glra2	237213	mmu-miR-30d-3p
Ar	11835	mmu-miR-30d-3p
Tnrc6a	233833	mmu-miR-122-5p
Mllt1	64144	mmu-miR-122-5p
Slc7a1	11987	mmu-miR-122-5p
Naa30	70646	mmu-miR-30d-3p
Mief1	239555	mmu-miR-200c-3p
Grhl2	252973	mmu-miR-122-5p
Hps6	20170	mmu-miR-25-3p
Fyn	14360	mmu-miR-200c-3p
Snn	20621	mmu-miR-25-3p
Obox7	194588	mmu-miR-200c-3p
Adgrv1	110789	mmu-miR-25-3p
Zfp871	208292	mmu-miR-200c-3p
Zfp558	72230	mmu-miR-30d-3p
Dnajc6	72685	mmu-miR-155-5p
BC049762	193286	mmu-miR-30d-3p
Pdpk1	18607	mmu-miR-200c-3p
Alcam	11658	mmu-miR-215-5p
Adamts9	101401	mmu-miR-30d-3p
Sesn1	140742	mmu-miR-200c-3p
Rap1gap2	380711	mmu-miR-215-5p
Gga2	74105	mmu-miR-30d-3p
Ces2g	72361	mmu-miR-122-5p
Slc4a4	54403	mmu-miR-200c-3p
Pik3ca	18706	mmu-miR-200c-3p, mmu-miR-25-3p
Pcolce2	76477	mmu-miR-25-3p
Pax3	18505	mmu-miR-25-3p
Tspan14	52588	mmu-miR-155-5p
Sema3f	20350	mmu-miR-200c-3p
Cdk12	69131	mmu-miR-200c-3p
Npepps	19155	mmu-miR-122-5p
Fam107a	268709	mmu-miR-215-5p
9330182L06Rik	231014	mmu-miR-30d-3p
Vash2	226841	mmu-miR-200c-3p
Tmppe	100504715	mmu-miR-200c-3p
Gja6	414089	mmu-miR-30d-3p
Focad	230393	mmu-miR-30d-3p
Med18	67219	mmu-miR-30d-3p
Sec24a	77371	mmu-miR-200c-3p
Pax9	18511	mmu-miR-25-3p
Jade1	269424	mmu-miR-155-5p
Gpr173	70771	mmu-miR-30d-3p
Sytl2	83671	mmu-miR-155-5p
Ptpn13	19249	mmu-miR-200c-3p
Gm13103	194225	mmu-miR-155-5p
Gdpd2	71584	mmu-miR-122-5p
Socs5	56468	mmu-miR-25-3p
Pkia	18767	mmu-miR-200c-3p
Mycbp	56309	mmu-miR-30d-3p
Stox2	71069	mmu-miR-30d-3p
Itga1	109700	mmu-miR-30d-3p
Ido2	209176	mmu-miR-200c-3p
Gsdma2	76758	mmu-miR-122-5p
Sfpq	71514	mmu-miR-155-5p
Col19a1	12823	mmu-miR-25-3p, mmu-miR-30d-3p
Bsdc1	100383	mmu-miR-25-3p
Shroom4	208431	mmu-miR-30d-3p
Plgrkt	67759	mmu-miR-122-5p
Clasp1	76707	mmu-miR-200c-3p
Pcsk5	18552	mmu-miR-30d-3p
Lemd2	224640	mmu-miR-200c-3p
Ednra	13617	mmu-miR-215-5p
Greb1l	381157	mmu-miR-200c-3p, mmu-miR-25-3p
Armc1	74252	mmu-miR-25-3p, mmu-miR-30d-3p
Rpgr	19893	mmu-miR-30d-3p
Zfp512b	269401	mmu-miR-25-3p
Paip1	218693	mmu-miR-200c-3p
Nipbl	71175	mmu-miR-215-5p
Nfat5	54446	mmu-miR-122-5p, mmu-miR-25-3p
Myo1d	338367	mmu-miR-155-5p
Naaladl2	635702	mmu-miR-30d-3p
Dlg2	23859	mmu-miR-122-5p, mmu-miR-200c-3p
Rnf44	105239	mmu-miR-25-3p
Ptar1	72351	mmu-miR-25-3p, mmu-miR-30d-3p
G3bp2	23881	mmu-miR-122-5p, mmu-miR-155-5p, mmu-miR-25-3p
Cacna1e	12290	mmu-miR-30d-3p
Pak7	241656	mmu-miR-200c-3p
Arid2	77044	mmu-miR-155-5p
Kpna1	16646	mmu-miR-155-5p
Atp8a1	11980	mmu-miR-30d-3p
Mars2	212679	mmu-miR-122-5p
Abca8b	27404	mmu-miR-200c-3p
Ptpn14	19250	mmu-miR-200c-3p
Creb5	231991	mmu-miR-200c-3p
Atp11c	320940	mmu-miR-200c-3p
4931406P16Rik	233103	mmu-miR-200c-3p
Traf3ip2	103213	mmu-miR-30d-3p
Gla	11605	mmu-miR-25-3p
Dnajb5	56323	mmu-miR-200c-3p
Ccdc97	52132	mmu-miR-122-5p
Pard3b	72823	mmu-miR-200c-3p
Npas3	27386	mmu-miR-122-5p
Iars2	381314	mmu-miR-200c-3p
Pcdhb17	93888	mmu-miR-200c-3p
Hecw1	94253	mmu-miR-25-3p
Prkca	18750	mmu-miR-200c-3p
Arcn1	213827	mmu-miR-200c-3p
Scarb2	12492	mmu-miR-30d-3p
Dynlt3	67117	mmu-miR-25-3p
Dicer1	192119	mmu-miR-122-5p
Zfp407	240476	mmu-miR-155-5p
Slitrk2	245450	mmu-miR-155-5p, mmu-miR-200c-3p, mmu-miR-30d-3p
Serpini1	20713	mmu-miR-200c-3p
Fosl2	14284	mmu-miR-155-5p, mmu-miR-25-3p
8030462N17Rik	212163	mmu-miR-25-3p
Thsd7a	330267	mmu-miR-30d-3p
Efnb2	13642	mmu-miR-200c-3p
Snapc1	75627	mmu-miR-25-3p
Mbnl3	171170	mmu-miR-30d-3p
Hmgb3	15354	mmu-miR-200c-3p
Actr6	67019	mmu-miR-30d-3p
Taf4	228980	mmu-miR-200c-3p
Pdlim5	56376	mmu-miR-200c-3p
Oaz2	18247	mmu-miR-122-5p
Atp2c2	69047	mmu-miR-30d-3p
Usp49	224836	mmu-miR-122-5p
P2ry13	74191	mmu-miR-25-3p
Ank1	11733	mmu-miR-200c-3p
Usp1	230484	mmu-miR-30d-3p
Qk	19317	mmu-miR-155-5p, mmu-miR-200c-3p, mmu-miR-30d-3p
P2ry10	78826	mmu-miR-215-5p
Herc2	15204	mmu-miR-25-3p
Gata6	14465	mmu-miR-25-3p
Tmcc1	330401	mmu-miR-25-3p
Itga5	16402	mmu-miR-25-3p
Cxcl9	17329	mmu-miR-30d-3p
Asb4	65255	mmu-miR-122-5p
Qtrt2	106248	mmu-miR-30d-3p
Sulf1	240725	mmu-miR-200c-3p
Prkar1b	19085	mmu-miR-25-3p
Arpc5	67771	mmu-miR-25-3p
Nufip2	68564	mmu-miR-200c-3p, mmu-miR-25-3p, mmu-miR-30d-3p
Fcho2	218503	mmu-miR-25-3p
D1Ertd622e	52392	mmu-miR-25-3p, mmu-miR-30d-3p
Srf	20807	mmu-miR-200c-3p
Ptpn2	19255	mmu-miR-155-5p
Ndufaf7	73694	mmu-miR-30d-3p
Gpr161	240888	mmu-miR-200c-3p
Gm11568	432600	mmu-miR-200c-3p
Cobl	12808	mmu-miR-30d-3p
Phf21b	271305	mmu-miR-155-5p, mmu-miR-200c-3p
Fndc3b	72007	mmu-miR-200c-3p, mmu-miR-215-5p, mmu-miR-25-3p
Slc35a2	22232	mmu-miR-200c-3p
Nap1l2	17954	mmu-miR-30d-3p
D030056L22Rik	225995	mmu-miR-30d-3p
Btf3l4	70533	mmu-miR-200c-3p, mmu-miR-215-5p
Slc4a1	20533	mmu-miR-122-5p
Slc24a2	76376	mmu-miR-30d-3p
Psmb6	19175	mmu-miR-155-5p
Mtmr7	54384	mmu-miR-30d-3p
Golga1	76899	mmu-miR-200c-3p, mmu-miR-25-3p
Obox5	252829	mmu-miR-200c-3p
Nrarp	67122	mmu-miR-30d-3p
Mycn	18109	mmu-miR-200c-3p
Sort1	20661	mmu-miR-25-3p, mmu-miR-30d-3p
Smu1	74255	mmu-miR-30d-3p
Serinc1	56442	mmu-miR-200c-3p, mmu-miR-30d-3p
Plk2	20620	mmu-miR-200c-3p
Zbtb33	56805	mmu-miR-30d-3p
Nfib	18028	mmu-miR-200c-3p
Lce1k	631101	mmu-miR-30d-3p
Pik3r3	18710	mmu-miR-25-3p
Pcdh9	211712	mmu-miR-155-5p, mmu-miR-25-3p
Tef	21685	mmu-miR-25-3p
Prkd3	75292	mmu-miR-30d-3p
Dmtf1	23857	mmu-miR-155-5p
Sdr9c7	70061	mmu-miR-25-3p
Ccnjl	380694	mmu-miR-25-3p, mmu-miR-30d-3p
Slc39a10	227059	mmu-miR-30d-3p
Scrt2	545474	mmu-miR-200c-3p
Dhx9	13211	mmu-miR-30d-3p
Rap1b	215449	mmu-miR-200c-3p, mmu-miR-25-3p
Hipk1	15257	mmu-miR-200c-3p
Rp1	19888	mmu-miR-200c-3p
Pptc7	320717	mmu-miR-155-5p
Pcdh19	279653	mmu-miR-200c-3p
Wnk3	279561	mmu-miR-25-3p
Uap1	107652	mmu-miR-155-5p
Tfdp2	211586	mmu-miR-122-5p, mmu-miR-25-3p
Nck1	17973	mmu-miR-200c-3p
Cog3	338337	mmu-miR-25-3p
Cdadc1	71891	mmu-miR-30d-3p
Rundc1	217201	mmu-miR-200c-3p
Msr1	20288	mmu-miR-30d-3p
Emc4	68032	mmu-miR-30d-3p
Arl5b	75869	mmu-miR-200c-3p
Serac1	321007	mmu-miR-200c-3p
Ptprb	19263	mmu-miR-122-5p, mmu-miR-30d-3p
Polr3gl	69870	mmu-miR-30d-3p
Zfp950	414758	mmu-miR-30d-3p
Strap	20901	mmu-miR-200c-3p
Gjc1	14615	mmu-miR-200c-3p
Tada2b	231151	mmu-miR-155-5p
Runx2	12393	mmu-miR-30d-3p
Stc1	20855	mmu-miR-30d-3p
Stau2	29819	mmu-miR-155-5p
Spon1	233744	mmu-miR-30d-3p
Adam23	23792	mmu-miR-25-3p
Cdc73	214498	mmu-miR-30d-3p
Pls3	102866	mmu-miR-200c-3p, mmu-miR-30d-3p
Lama2	16773	mmu-miR-122-5p
Hira	15260	mmu-miR-30d-3p
Trim34a	94094	mmu-miR-30d-3p
Sp8	320145	mmu-miR-30d-3p
Gmeb1	56809	mmu-miR-215-5p
Crip2	68337	mmu-miR-200c-3p
Xkr8	381560	mmu-miR-200c-3p
Krtap16-1	100504183	mmu-miR-25-3p
Rab11fip1	75767	mmu-miR-30d-3p
St6galnac5	26938	mmu-miR-200c-3p
Six3	20473	mmu-miR-200c-3p
Khdrbs2	170771	mmu-miR-200c-3p
1810055G02Rik	72056	mmu-miR-25-3p
Cdr2	12585	mmu-miR-200c-3p
Ninl	78177	mmu-miR-30d-3p
Gbp7	229900	mmu-miR-200c-3p
Fkbp1a	14225	mmu-miR-25-3p
Dlc1	50768	mmu-miR-200c-3p
Rad51b	19363	mmu-miR-155-5p
Gucy1a2	234889	mmu-miR-200c-3p
Tfap2a	21418	mmu-miR-200c-3p
Sept8	20362	mmu-miR-215-5p
Ell3	269344	mmu-miR-30d-3p
Dbt	13171	mmu-miR-25-3p
Adgrl2	99633	mmu-miR-200c-3p
Paxbp1	67367	mmu-miR-155-5p, mmu-miR-25-3p
Edem3	66967	mmu-miR-200c-3p, mmu-miR-25-3p
Cyth3	19159	mmu-miR-30d-3p
Gnpda2	67980	mmu-miR-122-5p, mmu-miR-25-3p
Plekha1	101476	mmu-miR-25-3p
Klhdc10	76788	mmu-miR-25-3p
Smurf1	75788	mmu-miR-25-3p
Kcnj6	16522	mmu-miR-30d-3p
Gdpgp1	269952	mmu-miR-215-5p
Dtna	13527	mmu-miR-200c-3p
Rimbp2	231760	mmu-miR-25-3p
Pqlc3	217430	mmu-miR-30d-3p
Hmbox1	219150	mmu-miR-200c-3p
Astn1	11899	mmu-miR-122-5p
Oscar	232790	mmu-miR-25-3p
Tfcp2l1	81879	mmu-miR-30d-3p
D430041D05Rik	241589	mmu-miR-30d-3p
Cnga3	12790	mmu-miR-122-5p
Nudt5	53893	mmu-miR-215-5p
Mbd3l2	234988	mmu-miR-200c-3p
Dph7	67228	mmu-miR-155-5p
Atp5mpl	70257	mmu-miR-155-5p
Mapre1	13589	mmu-miR-200c-3p
6030458C11Rik	77877	mmu-miR-200c-3p
Spint4	78239	mmu-miR-30d-3p
Zdhhc12	66220	mmu-miR-200c-3p
Rhot1	59040	mmu-miR-200c-3p
Zbtb41	226470	mmu-miR-122-5p, mmu-miR-30d-3p
Prkaa2	108079	mmu-miR-25-3p, mmu-miR-30d-3p
Exoc8	102058	mmu-miR-30d-3p
Zfhx3	11906	mmu-miR-215-5p, mmu-miR-30d-3p
Tbx5	21388	mmu-miR-200c-3p
Slc12a2	20496	mmu-miR-25-3p
Nek1	18004	mmu-miR-25-3p
Fat3	270120	mmu-miR-200c-3p
Nkiras1	69721	mmu-miR-30d-3p
Zfp612	234725	mmu-miR-30d-3p
Snx13	217463	mmu-miR-200c-3p, mmu-miR-25-3p
Elavl2	15569	mmu-miR-200c-3p
Bahcc1	268515	mmu-miR-25-3p
Map4k5	399510	mmu-miR-200c-3p
Avl9	78937	mmu-miR-122-5p, mmu-miR-25-3p
Zfp329	67230	mmu-miR-30d-3p
Zdhhc7	102193	mmu-miR-30d-3p
Tcp11l1	320554	mmu-miR-30d-3p
Ppcs	106564	mmu-miR-25-3p
Kcnb1	16500	mmu-miR-155-5p, mmu-miR-30d-3p
Sestd1	228071	mmu-miR-25-3p
Ogdh	18293	mmu-miR-122-5p
Rbm27	225432	mmu-miR-25-3p
Piga	18700	mmu-miR-200c-3p
Ccdc74a	72315	mmu-miR-30d-3p
Pkdcc	106522	mmu-miR-25-3p
Hsf3	245525	mmu-miR-30d-3p
Elmod2	244548	mmu-miR-200c-3p
Cacna1i	239556	mmu-miR-25-3p
Dnajb6	23950	mmu-miR-200c-3p
Sox11	20666	mmu-miR-122-5p, mmu-miR-25-3p
Snrpg	68011	mmu-miR-215-5p
Smr3a	20599	mmu-miR-155-5p
Nol7	70078	mmu-miR-25-3p
Lamc1	226519	mmu-miR-122-5p, mmu-miR-200c-3p
Rbpms2	71973	mmu-miR-25-3p
Grip2	243547	mmu-miR-25-3p
Dusp6	67603	mmu-miR-25-3p
Cep350	74081	mmu-miR-200c-3p
Ifi202b	26388	mmu-miR-30d-3p
Gpr141b	319293	mmu-miR-122-5p
Ciita	12265	mmu-miR-215-5p
Negr1	320840	mmu-miR-200c-3p, mmu-miR-30d-3p
Desi2	78825	mmu-miR-200c-3p
Cdc6	23834	mmu-miR-215-5p
Zfp748	212276	mmu-miR-200c-3p
Ndst4	64580	mmu-miR-155-5p
Myl12b	67938	mmu-miR-30d-3p
Gimap8	243374	mmu-miR-122-5p, mmu-miR-30d-3p
Ust	338362	mmu-miR-155-5p
Tmem60	212090	mmu-miR-200c-3p
Opn5	353344	mmu-miR-30d-3p
Lypd6	320343	mmu-miR-30d-3p
Lhx5	16873	mmu-miR-200c-3p
Lfng	16848	mmu-miR-200c-3p
Kdm3b	277250	mmu-miR-200c-3p
Epha7	13841	mmu-miR-215-5p
Cadm2	239857	mmu-miR-25-3p, mmu-miR-30d-3p
Kncn	654462	mmu-miR-122-5p
Adprm	66358	mmu-miR-30d-3p
Adgrb2	230775	mmu-miR-122-5p
Sun2	223697	mmu-miR-30d-3p
Ptpn12	19248	mmu-miR-200c-3p
Egln1	112405	mmu-miR-200c-3p
Cdyl	12593	mmu-miR-30d-3p
Vkorc1l1	69568	mmu-miR-200c-3p
Rgp1	242406	mmu-miR-155-5p
Nt5dc1	319638	mmu-miR-30d-3p
Arid4a	238247	mmu-miR-30d-3p
Pyurf	66459	mmu-miR-122-5p
Fam124a	629059	mmu-miR-30d-3p
Sgcb	24051	mmu-miR-200c-3p
Krtap19-5	16704	mmu-miR-25-3p
Igdcc3	19289	mmu-miR-215-5p
Zfp827	622675	mmu-miR-25-3p, mmu-miR-30d-3p
Fundc2	67391	mmu-miR-122-5p, mmu-miR-25-3p
Cd2ap	12488	mmu-miR-25-3p
Mbtd1	103537	mmu-miR-155-5p
Tstd3	77032	mmu-miR-30d-3p
Skp2	27401	mmu-miR-200c-3p
Hook3	320191	mmu-miR-200c-3p
Bpifb9a	71425	mmu-miR-122-5p
Snai2	20583	mmu-miR-122-5p, mmu-miR-200c-3p
Pcdh7	54216	mmu-miR-215-5p, mmu-miR-25-3p
Dhx40	67487	mmu-miR-155-5p
Ckap5	75786	mmu-miR-155-5p
Tet1	52463	mmu-miR-30d-3p
Tbc1d22b	381085	mmu-miR-122-5p, mmu-miR-200c-3p
Stap1	56792	mmu-miR-200c-3p
Phldb1	102693	mmu-miR-200c-3p
Kctd10	330171	mmu-miR-200c-3p
Sec23a	20334	mmu-miR-200c-3p
Zkscan4	544922	mmu-miR-30d-3p
Zfp346	26919	mmu-miR-155-5p
Papola	18789	mmu-miR-122-5p, mmu-miR-155-5p
Nsd3	234135	mmu-miR-155-5p, mmu-miR-25-3p
Tmeff2	56363	mmu-miR-200c-3p, mmu-miR-30d-3p
Slc25a36	192287	mmu-miR-25-3p
Olfml3	99543	mmu-miR-155-5p
Ulk2	29869	mmu-miR-200c-3p
Trem1	58217	mmu-miR-30d-3p
Ppp2ca	19052	mmu-miR-200c-3p
Wipf1	215280	mmu-miR-200c-3p, mmu-miR-30d-3p
Stk16	20872	mmu-miR-215-5p
Pcnx4	67708	mmu-miR-30d-3p
Asap1	13196	mmu-miR-200c-3p
Lix1	66643	mmu-miR-30d-3p
Casr	12374	mmu-miR-200c-3p, mmu-miR-30d-3p
Zim1	22776	mmu-miR-25-3p
Ncbp2	68092	mmu-miR-215-5p
Kansl1	76719	mmu-miR-155-5p
H13	14950	mmu-miR-122-5p
Etv3	27049	mmu-miR-155-5p
Pacrgl	66768	mmu-miR-30d-3p
Mef2a	17258	mmu-miR-155-5p
Kpna6	16650	mmu-miR-30d-3p
Ugp2	216558	mmu-miR-25-3p
Nuak1	77976	mmu-miR-200c-3p
Trappc2	66226	mmu-miR-155-5p, mmu-miR-30d-3p
Rrbp1	81910	mmu-miR-25-3p
Fam117b	72750	mmu-miR-122-5p
Ddx3x	13205	mmu-miR-25-3p, mmu-miR-30d-3p
Upf2	326622	mmu-miR-155-5p
Syndig1	433485	mmu-miR-25-3p
Peg10	170676	mmu-miR-30d-3p
Lnpep	240028	mmu-miR-122-5p, mmu-miR-30d-3p
Zfp616	327963	mmu-miR-200c-3p
Tab2	68652	mmu-miR-155-5p
Rgs9bp	243923	mmu-miR-30d-3p
Pank3	211347	mmu-miR-25-3p, mmu-miR-30d-3p
Ss18	268996	mmu-miR-30d-3p
Pnisr	66625	mmu-miR-200c-3p, mmu-miR-25-3p, mmu-miR-30d-3p
Pi4kb	107650	mmu-miR-200c-3p
1810046K07Rik	69809	mmu-miR-155-5p
Map3k2	26405	mmu-miR-30d-3p
Bgn	12111	mmu-miR-25-3p
Smtn	29856	mmu-miR-25-3p
Pim2	18715	mmu-miR-200c-3p
Lrp1	16971	mmu-miR-200c-3p
Plxnb2	140570	mmu-miR-215-5p
Kctd15	233107	mmu-miR-200c-3p
Rapgef4	56508	mmu-miR-155-5p
Gpr107	277463	mmu-miR-122-5p
Elf2	69257	mmu-miR-200c-3p
Mgp	17313	mmu-miR-200c-3p
Stau1	20853	mmu-miR-25-3p, mmu-miR-30d-3p
Ror1	26563	mmu-miR-122-5p, mmu-miR-30d-3p
Irs1	16367	mmu-miR-30d-3p
Foxn2	14236	mmu-miR-200c-3p, mmu-miR-25-3p
Cnih2	12794	mmu-miR-30d-3p
Glrb	14658	mmu-miR-25-3p
Ttc14	67120	mmu-miR-155-5p, mmu-miR-200c-3p
Snx17	266781	mmu-miR-122-5p
Dock11	75974	mmu-miR-30d-3p
Cd200r1	57781	mmu-miR-25-3p
Tbc1d8b	245638	mmu-miR-200c-3p
Lats1	16798	mmu-miR-30d-3p
Hace1	209462	mmu-miR-30d-3p
Cdk17	237459	mmu-miR-200c-3p, mmu-miR-30d-3p
Tmem140	68487	mmu-miR-30d-3p
Rab21	216344	mmu-miR-200c-3p
Pglyrp2	57757	mmu-miR-30d-3p
Fignl2	668225	mmu-miR-200c-3p
Ttc9	69480	mmu-miR-25-3p
Prpf39	328110	mmu-miR-155-5p
Jun	16476	mmu-miR-200c-3p
Abhd13	68904	mmu-miR-25-3p
Slc14a2	27411	mmu-miR-155-5p
Ms4a1	12482	mmu-miR-155-5p
Fbxw11	103583	mmu-miR-200c-3p
Ammecr1l	225339	mmu-miR-200c-3p
Triqk	208820	mmu-miR-155-5p
Mynn	80732	mmu-miR-30d-3p
Cab39	12283	mmu-miR-155-5p, mmu-miR-200c-3p
Bnip2	12175	mmu-miR-155-5p
Zfx	22764	mmu-miR-30d-3p
Scrn3	74616	mmu-miR-200c-3p
Mtfr1	67472	mmu-miR-200c-3p
Map2k5	23938	mmu-miR-200c-3p
Lrrcc1	71710	mmu-miR-155-5p
Gria4	14802	mmu-miR-30d-3p
Fam160b1	226252	mmu-miR-200c-3p, mmu-miR-25-3p
Dcun1d4	100737	mmu-miR-155-5p
Smim26	228715	mmu-miR-155-5p
Rnf166	68718	mmu-miR-200c-3p
Ptbp1	19205	mmu-miR-200c-3p
Ccdc141	545428	mmu-miR-25-3p
Ankrd13c	433667	mmu-miR-122-5p
Neb	17996	mmu-miR-30d-3p
Ifi214	545384	mmu-miR-25-3p
Smarcd1	83797	mmu-miR-122-5p
Glt8d2	74782	mmu-miR-30d-3p
Arhgap6	11856	mmu-miR-200c-3p
Srpr	67398	mmu-miR-25-3p
Sh3glb1	54673	mmu-miR-30d-3p
Rnf170	77733	mmu-miR-30d-3p
Nova2	384569	mmu-miR-200c-3p
Brix1	67832	mmu-miR-30d-3p
Hapln1	12950	mmu-miR-200c-3p, mmu-miR-30d-3p
Gm20604	100859931	mmu-miR-155-5p, mmu-miR-200c-3p
Mrpl19	56284	mmu-miR-30d-3p
Ppat	231327	mmu-miR-215-5p, mmu-miR-30d-3p
Mospd2	76763	mmu-miR-200c-3p
Mboat2	67216	mmu-miR-200c-3p, mmu-miR-25-3p
Pakap	677884	mmu-miR-122-5p
Asxl2	75302	mmu-miR-25-3p
Pdzd8	107368	mmu-miR-25-3p
Ier5	15939	mmu-miR-200c-3p
Pappa	18491	mmu-miR-30d-3p
Mafk	17135	mmu-miR-25-3p
Slf2	226151	mmu-miR-200c-3p
Rprd1a	225283	mmu-miR-200c-3p
Ecm2	407800	mmu-miR-155-5p
Ankrd26	232339	mmu-miR-30d-3p
A930009A15Rik	77798	mmu-miR-30d-3p
Btc	12223	mmu-miR-155-5p
Per2	18627	mmu-miR-25-3p
Map1b	17755	mmu-miR-25-3p, mmu-miR-30d-3p
Gpr75	237716	mmu-miR-200c-3p, mmu-miR-30d-3p
Ano6	105722	mmu-miR-122-5p
B3gnt2	53625	mmu-miR-200c-3p
Vav3	57257	mmu-miR-122-5p
Farp1	223254	mmu-miR-25-3p
Adgb	215772	mmu-miR-215-5p
Camsap1	227634	mmu-miR-30d-3p
Nrsn1	22360	mmu-miR-200c-3p
Kdm5a	214899	mmu-miR-30d-3p
Calcrl	54598	mmu-miR-200c-3p
Fgf12	14167	mmu-miR-155-5p
1810065E05Rik	69864	mmu-miR-155-5p
Smg1	233789	mmu-miR-30d-3p
Kras	16653	mmu-miR-155-5p
Slc27a1	26457	mmu-miR-30d-3p
Plpp3	67916	mmu-miR-200c-3p
Elk3	13713	mmu-miR-200c-3p, mmu-miR-30d-3p
Mknk1	17346	mmu-miR-200c-3p
Brpf1	78783	mmu-miR-122-5p
Iqsec1	232227	mmu-miR-200c-3p
Gria3	53623	mmu-miR-25-3p
Dpy30	66310	mmu-miR-25-3p
Actl7a	11470	mmu-miR-155-5p
Zfp14	243906	mmu-miR-155-5p
Cdyl2	75796	mmu-miR-200c-3p
Cdk5r1	12569	mmu-miR-30d-3p
Pik3c2a	18704	mmu-miR-30d-3p
Gcnt2	14538	mmu-miR-30d-3p
Hif1a	15251	mmu-miR-200c-3p
Gnaq	14682	mmu-miR-25-3p
Fam91a1	210998	mmu-miR-155-5p
Aif1l	108897	mmu-miR-30d-3p
Usp36	72344	mmu-miR-25-3p
Slco1c1	58807	mmu-miR-25-3p
Map4k4	26921	mmu-miR-200c-3p
Gli3	14634	mmu-miR-200c-3p
Crybg3	224273	mmu-miR-200c-3p
Bag3	29810	mmu-miR-30d-3p
Adipor2	68465	mmu-miR-200c-3p
C3ar1	12267	mmu-miR-25-3p
Ttc13	234875	mmu-miR-200c-3p
Slc10a4	231290	mmu-miR-200c-3p
Uevld	54122	mmu-miR-30d-3p
Ermp1	226090	mmu-miR-30d-3p
Olfr558	259097	mmu-miR-30d-3p
Dock4	238130	mmu-miR-155-5p, mmu-miR-200c-3p, mmu-miR-25-3p
Dbndd1	72185	mmu-miR-30d-3p
Trmt10b	69934	mmu-miR-30d-3p
P2rx5	94045	mmu-miR-30d-3p
Kank1	107351	mmu-miR-200c-3p
Slc25a32	69906	mmu-miR-25-3p
Slc12a5	57138	mmu-miR-25-3p
Ndufs1	227197	mmu-miR-155-5p
Tlk2	24086	mmu-miR-30d-3p
Lrit1	239037	mmu-miR-30d-3p
Tln2	70549	mmu-miR-200c-3p
Fbxw7	50754	mmu-miR-200c-3p, mmu-miR-25-3p
Depdc1a	76131	mmu-miR-30d-3p
Cacul1	78832	mmu-miR-155-5p
Col5a1	12831	mmu-miR-215-5p, mmu-miR-25-3p
Ubxn7	224111	mmu-miR-200c-3p
Mon2	67074	mmu-miR-200c-3p
Il21	60505	mmu-miR-155-5p
Cpeb3	208922	mmu-miR-25-3p
Tjp1	21872	mmu-miR-200c-3p
Ttpal	76080	mmu-miR-30d-3p
Apaf1	11783	mmu-miR-30d-3p
Arx	11878	mmu-miR-30d-3p
Spcs2	66624	mmu-miR-122-5p
Csnk1g3	70425	mmu-miR-200c-3p, mmu-miR-30d-3p
Serpinc1	11905	mmu-miR-200c-3p
Mxd4	17122	mmu-miR-200c-3p
Fam126b	213056	mmu-miR-200c-3p, mmu-miR-25-3p
Il15ra	16169	mmu-miR-155-5p
Atxn3	110616	mmu-miR-25-3p, mmu-miR-30d-3p
Bag5	70369	mmu-miR-200c-3p
Ubr3	68795	mmu-miR-30d-3p
Nefl	18039	mmu-miR-215-5p
Slc1a2	20511	mmu-miR-200c-3p, mmu-miR-30d-3p
Adgrg6	215798	mmu-miR-30d-3p
Zfp958	233987	mmu-miR-30d-3p
Cxcr5	12145	mmu-miR-215-5p
Ddit4	74747	mmu-miR-25-3p
Pkn3	263803	mmu-miR-155-5p
Fsd1l	319636	mmu-miR-155-5p, mmu-miR-215-5p
Syt6	54524	mmu-miR-122-5p
Slc25a34	384071	mmu-miR-122-5p
Krt83	100126226	mmu-miR-25-3p
Fundc1	72018	mmu-miR-25-3p
Pank2	74450	mmu-miR-30d-3p
Mdm4	17248	mmu-miR-200c-3p
Dpp10	269109	mmu-miR-25-3p
Zeb1	21417	mmu-miR-200c-3p
Gdap2	14547	mmu-miR-155-5p
Fhl4	14202	mmu-miR-200c-3p
Zbtb34	241311	mmu-miR-215-5p
Spryd7	66674	mmu-miR-200c-3p
Bap1	104416	mmu-miR-200c-3p
Tmprss3	140765	mmu-miR-30d-3p
Pbx3	18516	mmu-miR-200c-3p, mmu-miR-215-5p
Etv5	104156	mmu-miR-122-5p, mmu-miR-200c-3p
Aqp4	11829	mmu-miR-30d-3p
Ryr3	20192	mmu-miR-215-5p, mmu-miR-30d-3p
Relt	320100	mmu-miR-30d-3p
Ipcef1	320495	mmu-miR-30d-3p
Gpr22	73010	mmu-miR-215-5p
Fubp1	51886	mmu-miR-200c-3p, mmu-miR-30d-3p
Bmt2	101148	mmu-miR-30d-3p
Cask	12361	mmu-miR-25-3p
Tshr	22095	mmu-miR-30d-3p
Gfi1	14581	mmu-miR-200c-3p
Atp8b1	54670	mmu-miR-25-3p
Pgm2l1	70974	mmu-miR-200c-3p
Lynx1	23936	mmu-miR-122-5p
Anp32e	66471	mmu-miR-25-3p
Tigd4	403175	mmu-miR-30d-3p
Nefm	18040	mmu-miR-25-3p
Tnfrsf10b	21933	mmu-miR-200c-3p
Tle4	21888	mmu-miR-155-5p
Trim36	28105	mmu-miR-25-3p
Rps6ka5	73086	mmu-miR-155-5p
Gps1	209318	mmu-miR-25-3p
Fgl2	14190	mmu-miR-30d-3p
Suz12	52615	mmu-miR-200c-3p
Myzap	102371	mmu-miR-200c-3p
Il17a	16171	mmu-miR-200c-3p
Cox16	66272	mmu-miR-122-5p
Card11	108723	mmu-miR-155-5p
Hlf	217082	mmu-miR-200c-3p
Emp2	13731	mmu-miR-155-5p
Cyp7b1	13123	mmu-miR-30d-3p
Cacna1h	58226	mmu-miR-25-3p
Rreb1	68750	mmu-miR-155-5p
Slco6c1	74441	mmu-miR-25-3p
Rpe	66646	mmu-miR-122-5p
Mrgpra2a	668727	mmu-miR-155-5p
Arhgap18	73910	mmu-miR-155-5p
Dcbld2	73379	mmu-miR-200c-3p, mmu-miR-30d-3p
Tdrd9	74691	mmu-miR-200c-3p
Sec22b	20333	mmu-miR-30d-3p
Phf11c	628705	mmu-miR-200c-3p
Pcdhb11	93882	mmu-miR-25-3p
Ap1s2	108012	mmu-miR-200c-3p
Wasl	73178	mmu-miR-25-3p
Htr2a	15558	mmu-miR-30d-3p
P4ha1	18451	mmu-miR-122-5p
Kifap3	16579	mmu-miR-25-3p
Itga4	16401	mmu-miR-30d-3p
Gsx2	14843	mmu-miR-30d-3p
Reep1	52250	mmu-miR-200c-3p
Mex3b	108797	mmu-miR-200c-3p
Gab1	14388	mmu-miR-200c-3p
Donson	60364	mmu-miR-200c-3p, mmu-miR-30d-3p
Vps54	245944	mmu-miR-25-3p
Med12l	329650	mmu-miR-30d-3p
Prkar1a	19084	mmu-miR-200c-3p, mmu-miR-25-3p
Klf9	16601	mmu-miR-30d-3p
Col1a2	12843	mmu-miR-25-3p, mmu-miR-30d-3p
Gnai3	14679	mmu-miR-200c-3p
Slc9a3r2	65962	mmu-miR-25-3p
Insig1	231070	mmu-miR-25-3p
D3Ertd751e	73852	mmu-miR-200c-3p
Abhd6	66082	mmu-miR-30d-3p
Gm45935	107303348	mmu-miR-200c-3p
Frmd4b	232288	mmu-miR-215-5p
1700017N19Rik	66605	mmu-miR-30d-3p
Tcf7l2	21416	mmu-miR-155-5p
Peg12	27412	mmu-miR-30d-3p
Mitf	17342	mmu-miR-30d-3p
Ahsa2	268390	mmu-miR-30d-3p
Tpbg	21983	mmu-miR-200c-3p
Notch1	18128	mmu-miR-25-3p
Bank1	242248	mmu-miR-30d-3p
Gprasp2	245607	mmu-miR-30d-3p
Kdm2a	225876	mmu-miR-155-5p
Fnip1	216742	mmu-miR-25-3p
Tmem47	192216	mmu-miR-30d-3p
Pnrc2	52830	mmu-miR-30d-3p
Pip5k1c	18717	mmu-miR-25-3p
Myt1l	17933	mmu-miR-25-3p, mmu-miR-30d-3p
Larp4	207214	mmu-miR-215-5p
Gpr119	236781	mmu-miR-155-5p
Suco	226551	mmu-miR-30d-3p
R3hdm1	226412	mmu-miR-30d-3p
Erbin	59079	mmu-miR-25-3p
Tnrc6b	213988	mmu-miR-30d-3p
Tbc1d16	207592	mmu-miR-122-5p
Phf21a	192285	mmu-miR-200c-3p
Smug1	71726	mmu-miR-155-5p
Rabgap1l	29809	mmu-miR-25-3p
Nfia	18027	mmu-miR-155-5p, mmu-miR-200c-3p
Chsy3	78923	mmu-miR-25-3p
Adcy2	210044	mmu-miR-200c-3p
Lztfl1	93730	mmu-miR-30d-3p
Sfmbt2	353282	mmu-miR-30d-3p
Klf4	16600	mmu-miR-200c-3p, mmu-miR-25-3p
Kcns2	16539	mmu-miR-200c-3p
Zfp426	235028	mmu-miR-122-5p
Atp7a	11977	mmu-miR-25-3p
Ulk1	22241	mmu-miR-25-3p
Epc2	227867	mmu-miR-25-3p
Cwf19l2	244672	mmu-miR-215-5p
Xxylt1	268880	mmu-miR-122-5p
Zfp937	245174	mmu-miR-30d-3p
Slc6a15	103098	mmu-miR-200c-3p
Rpl15	66480	mmu-miR-25-3p
Igsf5	72058	mmu-miR-122-5p
Ralb	64143	mmu-miR-30d-3p
Chmp7	105513	mmu-miR-25-3p
Chd6	71389	mmu-miR-215-5p
Clasp2	76499	mmu-miR-200c-3p
Rgs7	24012	mmu-miR-30d-3p
Hhip	15245	mmu-miR-30d-3p
Gca	227960	mmu-miR-25-3p
Cbfb	12400	mmu-miR-30d-3p
Baz2b	407823	mmu-miR-200c-3p, mmu-miR-25-3p
Atxn7l3b	382423	mmu-miR-155-5p
Traf3	22031	mmu-miR-155-5p
Tmed7	66676	mmu-miR-30d-3p
Serp1	28146	mmu-miR-122-5p
Pom121l12	432536	mmu-miR-200c-3p
Kcnd2	16508	mmu-miR-200c-3p, mmu-miR-25-3p
Fam199x	245622	mmu-miR-215-5p
Dus2	66369	mmu-miR-25-3p
St3gal2	20444	mmu-miR-200c-3p
Nr4a3	18124	mmu-miR-155-5p, mmu-miR-25-3p
Zfp652	268469	mmu-miR-155-5p
Rnf5	54197	mmu-miR-200c-3p
Cbx5	12419	mmu-miR-200c-3p
Papss2	23972	mmu-miR-30d-3p
Bcl11b	58208	mmu-miR-200c-3p, mmu-miR-25-3p
Snap25	20614	mmu-miR-200c-3p
Ankrd44	329154	mmu-miR-200c-3p, mmu-miR-215-5p, mmu-miR-25-3p
Sema3d	108151	mmu-miR-30d-3p
Inpp5d	16331	mmu-miR-155-5p
Inpp4a	269180	mmu-miR-200c-3p
Ldlrad4	52662	mmu-miR-25-3p
Fscn1	14086	mmu-miR-200c-3p
Cmc1	67899	mmu-miR-30d-3p
Ptprg	19270	mmu-miR-25-3p
Ap3s1	11777	mmu-miR-200c-3p
Rfpl4	192658	mmu-miR-122-5p
Nmur2	216749	mmu-miR-122-5p
Nectin3	58998	mmu-miR-155-5p
Apbb2	11787	mmu-miR-30d-3p
Polk	27015	mmu-miR-200c-3p, mmu-miR-25-3p
Itsn2	20403	mmu-miR-200c-3p
Terf1	21749	mmu-miR-155-5p
Msantd1	403174	mmu-miR-155-5p
Dnajb9	27362	mmu-miR-200c-3p, mmu-miR-25-3p
Cetn2	26370	mmu-miR-30d-3p
Scn3b	235281	mmu-miR-122-5p, mmu-miR-25-3p
Cfl2	12632	mmu-miR-200c-3p
Syn2	20965	mmu-miR-25-3p
Rb1	19645	mmu-miR-30d-3p
Rab34	19376	mmu-miR-155-5p
Gabpa	14390	mmu-miR-200c-3p
Snap29	67474	mmu-miR-25-3p
Rabl6	227624	mmu-miR-122-5p
Boc	117606	mmu-miR-155-5p
Hivep1	110521	mmu-miR-25-3p
Eif4e2	26987	mmu-miR-200c-3p
Ccdc85a	216613	mmu-miR-200c-3p
Tln1	21894	mmu-miR-200c-3p
Plcl1	227120	mmu-miR-200c-3p
Rcn2	26611	mmu-miR-155-5p
Grxcr2	332309	mmu-miR-122-5p
Sema5a	20356	mmu-miR-155-5p, mmu-miR-30d-3p
Plppr1	272031	mmu-miR-200c-3p
Foxg1	15228	mmu-miR-200c-3p
Dusp10	63953	mmu-miR-25-3p
Dnttip1	76233	mmu-miR-155-5p
Cic	71722	mmu-miR-25-3p
Cenpw	66311	mmu-miR-215-5p
Sprr2a2	100303744	mmu-miR-200c-3p
Scn9a	20274	mmu-miR-155-5p
Mecp2	17257	mmu-miR-155-5p, mmu-miR-200c-3p, mmu-miR-30d-3p
Usp32	237898	mmu-miR-30d-3p
Slc38a2	67760	mmu-miR-155-5p, mmu-miR-200c-3p, mmu-miR-25-3p
Cdh12	215654	mmu-miR-122-5p, mmu-miR-155-5p
Taok1	216965	mmu-miR-200c-3p
Golph3l	229593	mmu-miR-122-5p
Dot1l	208266	mmu-miR-200c-3p
Upp2	76654	mmu-miR-155-5p
Tmem184b	223693	mmu-miR-25-3p
Med19	381379	mmu-miR-25-3p
Mctp1	78771	mmu-miR-155-5p, mmu-miR-30d-3p
Jakmip2	76217	mmu-miR-30d-3p
Trp53bp2	209456	mmu-miR-30d-3p
Adss	11566	mmu-miR-122-5p
Tlr11	239081	mmu-miR-30d-3p
Nfyc	18046	mmu-miR-25-3p
Ambra1	228361	mmu-miR-200c-3p
Zdhhc5	228136	mmu-miR-25-3p
Wdr44	72404	mmu-miR-215-5p
Uox	22262	mmu-miR-30d-3p
Tbx4	21387	mmu-miR-30d-3p
Smim15	75616	mmu-miR-122-5p
Med13	327987	mmu-miR-200c-3p, mmu-miR-30d-3p
Il1rn	16181	mmu-miR-30d-3p
Cd302	66205	mmu-miR-200c-3p
Mysm1	320713	mmu-miR-200c-3p
Idi2	320581	mmu-miR-215-5p
Fbxo11	225055	mmu-miR-155-5p, mmu-miR-30d-3p
Dnajb4	67035	mmu-miR-30d-3p
Zfyve16	218441	mmu-miR-200c-3p
Ppp1r9a	243725	mmu-miR-155-5p, mmu-miR-200c-3p
Lrp4	228357	mmu-miR-200c-3p
Hdac8	70315	mmu-miR-200c-3p, mmu-miR-30d-3p
Hand2	15111	mmu-miR-25-3p
Gid4	66771	mmu-miR-25-3p
Strn3	94186	mmu-miR-25-3p
Foxk1	17425	mmu-miR-200c-3p
Dnajc1	13418	mmu-miR-215-5p
Tenm3	23965	mmu-miR-155-5p
Mbd1	17190	mmu-miR-30d-3p
Ctla4	12477	mmu-miR-155-5p, mmu-miR-30d-3p
Ppm1e	320472	mmu-miR-200c-3p
Fam19a1	320265	mmu-miR-25-3p
Cnep1r1	382030	mmu-miR-200c-3p, mmu-miR-25-3p
Rala	56044	mmu-miR-30d-3p
Nckap5	210356	mmu-miR-25-3p
Ephx4	384214	mmu-miR-30d-3p
Zfp735	76390	mmu-miR-200c-3p
Amigo1	229715	mmu-miR-30d-3p
Sox10	20665	mmu-miR-155-5p
Slc6a11	243616	mmu-miR-200c-3p
Cpn1	93721	mmu-miR-155-5p
Zfp60	22718	mmu-miR-200c-3p
Tagap	72536	mmu-miR-25-3p
Stim2	116873	mmu-miR-30d-3p
Arid4b	94246	mmu-miR-200c-3p
Rnf125	67664	mmu-miR-200c-3p
Rtl3	213436	mmu-miR-30d-3p
Map3k20	65964	mmu-miR-25-3p
Cbln1	12404	mmu-miR-30d-3p
Mgme1	74528	mmu-miR-155-5p
Akap7	432442	mmu-miR-200c-3p
Themis	210757	mmu-miR-30d-3p
Npc1	18145	mmu-miR-200c-3p, mmu-miR-25-3p
Lifr	16880	mmu-miR-30d-3p
Shroom1	71774	mmu-miR-200c-3p
Sh3gl1	20405	mmu-miR-200c-3p
Zfp711	245595	mmu-miR-200c-3p
Ppwd1	238831	mmu-miR-215-5p
D16Ertd472e	67102	mmu-miR-25-3p
Atp1b1	11931	mmu-miR-122-5p
Odaph	381651	mmu-miR-200c-3p
Aldh6a1	104776	mmu-miR-30d-3p
Trim75	333307	mmu-miR-155-5p
Oat	18242	mmu-miR-200c-3p
Xpot	73192	mmu-miR-200c-3p
Tbx22	245572	mmu-miR-155-5p
Tmem229a	319832	mmu-miR-25-3p, mmu-miR-30d-3p
Rsbn1	229675	mmu-miR-25-3p
Ergic2	67456	mmu-miR-200c-3p, mmu-miR-25-3p
Cct6a	12466	mmu-miR-30d-3p
Phc3	241915	mmu-miR-200c-3p
Mpp1	17524	mmu-miR-25-3p
Chrm2	243764	mmu-miR-25-3p
Gpm6b	14758	mmu-miR-122-5p, mmu-miR-155-5p
Abhd5	67469	mmu-miR-30d-3p
Prn	111368	mmu-miR-122-5p
Hebp2	56016	mmu-miR-30d-3p
Ipo11	76582	mmu-miR-30d-3p
Gm5868	545758	mmu-miR-200c-3p
Bnc2	242509	mmu-miR-155-5p, mmu-miR-200c-3p
Hbp1	73389	mmu-miR-155-5p
Bcl11a	14025	mmu-miR-25-3p
Zfp280b	64453	mmu-miR-30d-3p
Elmsan1	238317	mmu-miR-30d-3p
Asb1	65247	mmu-miR-122-5p
Rab6a	19346	mmu-miR-155-5p
Orc2	18393	mmu-miR-215-5p
Csnk1g2	103236	mmu-miR-155-5p
Srd5a3	57357	mmu-miR-30d-3p
Crkl	12929	mmu-miR-200c-3p
Ankrd33b	67434	mmu-miR-155-5p
Slc2a3	20527	mmu-miR-122-5p
Efna1	13636	mmu-miR-200c-3p
Unc13c	208898	mmu-miR-155-5p
Nek9	217718	mmu-miR-200c-3p
Map3k12	26404	mmu-miR-122-5p
Blcap	53619	mmu-miR-200c-3p
Zbtb18	30928	mmu-miR-215-5p, mmu-miR-30d-3p
Rnf4	19822	mmu-miR-25-3p
Elmod1	270162	mmu-miR-200c-3p
Zkscan8	93681	mmu-miR-122-5p
Grip1	74053	mmu-miR-155-5p
Frmd6	319710	mmu-miR-200c-3p
Tex9	21778	mmu-miR-122-5p
Spata7	104871	mmu-miR-122-5p
Map3k14	53859	mmu-miR-155-5p
Kansl1l	68691	mmu-miR-30d-3p
Barhl2	104382	mmu-miR-30d-3p
Tbc1d2b	67016	mmu-miR-200c-3p
Rspry1	67610	mmu-miR-200c-3p
Map3k1	26401	mmu-miR-200c-3p, mmu-miR-30d-3p
Ehd1	13660	mmu-miR-155-5p
Cd3e	12501	mmu-miR-122-5p
Aasdhppt	67618	mmu-miR-30d-3p
Thoc1	225160	mmu-miR-155-5p, mmu-miR-215-5p
Rufy2	70432	mmu-miR-155-5p
Phf6	70998	mmu-miR-200c-3p
Glra1	14654	mmu-miR-25-3p
Ddr2	18214	mmu-miR-122-5p
Wsb1	78889	mmu-miR-155-5p, mmu-miR-200c-3p
Irf9	16391	mmu-miR-30d-3p
Epb41l5	226352	mmu-miR-215-5p
Smarca4	20586	mmu-miR-155-5p
Sgip1	73094	mmu-miR-200c-3p
Nrf1	18181	mmu-miR-200c-3p, mmu-miR-25-3p
Nckap1	50884	mmu-miR-30d-3p
Mob4	19070	mmu-miR-155-5p, mmu-miR-30d-3p
Derl2	116891	mmu-miR-30d-3p
Brd1	223770	mmu-miR-155-5p
Tet2	214133	mmu-miR-25-3p, mmu-miR-30d-3p
Map2k4	26398	mmu-miR-25-3p
Fry	320365	mmu-miR-25-3p
Cops3	26572	mmu-miR-155-5p
Fancm	104806	mmu-miR-25-3p
Cnot7	18983	mmu-miR-200c-3p
Adamts5	23794	mmu-miR-215-5p, mmu-miR-30d-3p
Zdhhc15	108672	mmu-miR-200c-3p, mmu-miR-25-3p, mmu-miR-30d-3p
Sdcbp	53378	mmu-miR-155-5p
Rnf19a	30945	mmu-miR-30d-3p
Npnt	114249	mmu-miR-200c-3p
Lig4	319583	mmu-miR-122-5p
Chrdl1	83453	mmu-miR-200c-3p, mmu-miR-30d-3p
Cer1	12622	mmu-miR-200c-3p
Trio	223435	mmu-miR-25-3p
Maf1	68877	mmu-miR-122-5p
Fabp9	21884	mmu-miR-155-5p
Rc3h2	319817	mmu-miR-155-5p
Nabp1	109019	mmu-miR-30d-3p
Syde1	71709	mmu-miR-200c-3p
Aggf1	66549	mmu-miR-25-3p
Dennd5a	19347	mmu-miR-200c-3p
Arfgef1	211673	mmu-miR-215-5p, mmu-miR-30d-3p
Kif1b	16561	mmu-miR-30d-3p
Ccdc184	239650	mmu-miR-30d-3p
Zc3h6	78751	mmu-miR-200c-3p
Dnm1l	74006	mmu-miR-30d-3p
Sgms2	74442	mmu-miR-30d-3p
Hnrnpa2b1	53379	mmu-miR-155-5p
Impg1	63859	mmu-miR-30d-3p
Khdrbs1	20218	mmu-miR-122-5p, mmu-miR-200c-3p, mmu-miR-30d-3p
Nexmif	245555	mmu-miR-30d-3p
Zfp354c	30944	mmu-miR-122-5p
Tmem41b	233724	mmu-miR-200c-3p, mmu-miR-30d-3p
Slc18a3	20508	mmu-miR-215-5p
Itpr1	16438	mmu-miR-25-3p
Cd28	12487	mmu-miR-200c-3p
Nsmaf	18201	mmu-miR-25-3p
Ralgps1	241308	mmu-miR-30d-3p
Tnfsf8	21949	mmu-miR-30d-3p
Otulinl	223433	mmu-miR-155-5p
Nup107	103468	mmu-miR-200c-3p
Ctnnd2	18163	mmu-miR-200c-3p
Tob2	57259	mmu-miR-25-3p
Tcf21	21412	mmu-miR-25-3p
Ranbp9	56705	mmu-miR-200c-3p, mmu-miR-25-3p
Ikzf4	22781	mmu-miR-122-5p
Cecr2	330409	mmu-miR-200c-3p
Hs3st1	15476	mmu-miR-200c-3p, mmu-miR-30d-3p
Cyp2j6	13110	mmu-miR-30d-3p
Klf2	16598	mmu-miR-25-3p
Ptprk	19272	mmu-miR-155-5p, mmu-miR-25-3p, mmu-miR-30d-3p
Fam204a	76539	mmu-miR-30d-3p
9530002B09Rik	77432	mmu-miR-30d-3p
Jcad	240185	mmu-miR-30d-3p
Ipo8	320727	mmu-miR-200c-3p
Cyp4f37	677156	mmu-miR-122-5p
Clec4e	56619	mmu-miR-122-5p
Rasgrp1	19419	mmu-miR-30d-3p
Mrgpra3	233222	mmu-miR-155-5p
Jarid2	16468	mmu-miR-155-5p, mmu-miR-25-3p
Adam10	11487	mmu-miR-155-5p, mmu-miR-25-3p
Vat1l	270097	mmu-miR-200c-3p
Creb1	12912	mmu-miR-30d-3p
Zfr	22763	mmu-miR-200c-3p
Txlng	353170	mmu-miR-200c-3p
Rab3ip	216363	mmu-miR-25-3p
Zfp236	329002	mmu-miR-155-5p
Gria1	14799	mmu-miR-25-3p
Cbx4	12418	mmu-miR-200c-3p
Wee1	22390	mmu-miR-155-5p
Trmt9b	319582	mmu-miR-200c-3p
Rnf130	59044	mmu-miR-30d-3p
Slc14a1	108052	mmu-miR-200c-3p
Pdzph1	69239	mmu-miR-200c-3p
Siah1a	20437	mmu-miR-30d-3p
Slc18b1	76306	mmu-miR-122-5p
Nanos1	332397	mmu-miR-200c-3p
Sh3bgrl2	212531	mmu-miR-30d-3p
Rbfox3	52897	mmu-miR-200c-3p, mmu-miR-25-3p
Chd8	67772	mmu-miR-155-5p
Dip2a	64451	mmu-miR-30d-3p
Gramd3	107022	mmu-miR-25-3p
Atxn7	246103	mmu-miR-25-3p
Rasa2	114713	mmu-miR-200c-3p
Hyal6	74409	mmu-miR-200c-3p, mmu-miR-215-5p
Hspa13	110920	mmu-miR-200c-3p
Pabpc4	230721	mmu-miR-215-5p
Ndst1	15531	mmu-miR-200c-3p
Hcn2	15166	mmu-miR-25-3p
Git2	26431	mmu-miR-200c-3p
Camk2n1	66259	mmu-miR-25-3p
B3gat2	280645	mmu-miR-30d-3p
Pitpnm1	18739	mmu-miR-200c-3p
Lin7a	108030	mmu-miR-215-5p
Bdnf	12064	mmu-miR-155-5p
Rpl21	19933	mmu-miR-155-5p
Cyp2d22	56448	mmu-miR-25-3p
Ago3	214150	mmu-miR-25-3p
4932438A13Rik	229227	mmu-miR-25-3p
Aida	108909	mmu-miR-25-3p
Ubr5	70790	mmu-miR-30d-3p
Trp53inp1	60599	mmu-miR-155-5p
Hs2st1	23908	mmu-miR-200c-3p
Akap2	11641	mmu-miR-122-5p, mmu-miR-200c-3p
Wnk1	232341	mmu-miR-200c-3p, mmu-miR-215-5p
Pip4k2b	108083	mmu-miR-200c-3p
Tmem267	633640	mmu-miR-155-5p
Ppil2	66053	mmu-miR-155-5p
Mark1	226778	mmu-miR-25-3p
Col4a5	12830	mmu-miR-30d-3p
E130308A19Rik	230259	mmu-miR-200c-3p
Crispld2	78892	mmu-miR-122-5p
Trmt12	68260	mmu-miR-155-5p
Zfp804a	241514	mmu-miR-25-3p
Pom121l2	195236	mmu-miR-215-5p
Pard6b	58220	mmu-miR-200c-3p, mmu-miR-30d-3p
Ep300	328572	mmu-miR-30d-3p
Serpine1	18787	mmu-miR-30d-3p
Runx1t1	12395	mmu-miR-25-3p, mmu-miR-30d-3p
Pcsk2	18549	mmu-miR-30d-3p
Sqle	20775	mmu-miR-200c-3p
Prkacb	18749	mmu-miR-200c-3p, mmu-miR-30d-3p
Mbtps2	270669	mmu-miR-30d-3p
Gm1553	432480	mmu-miR-155-5p
Ermn	77767	mmu-miR-30d-3p
Ereg	13874	mmu-miR-215-5p
Csnk1e	27373	mmu-miR-30d-3p
Tbx3	21386	mmu-miR-25-3p
Ptp4a1	19243	mmu-miR-30d-3p
Ell2	192657	mmu-miR-200c-3p
Efr3a	76740	mmu-miR-25-3p
Pcmtd1	319263	mmu-miR-200c-3p, mmu-miR-25-3p
Zfp46	22704	mmu-miR-122-5p
Sumo3	20610	mmu-miR-122-5p
Reep3	28193	mmu-miR-200c-3p
Morc3	338467	mmu-miR-25-3p, mmu-miR-30d-3p
Epha4	13838	mmu-miR-122-5p
Tmem150c	231503	mmu-miR-122-5p
Acad11	102632	mmu-miR-30d-3p
Rab9b	319642	mmu-miR-25-3p
Mis12	67139	mmu-miR-25-3p
March5	69104	mmu-miR-30d-3p
Arntl	11865	mmu-miR-155-5p
Ube2j1	56228	mmu-miR-30d-3p
Ptpn21	24000	mmu-miR-200c-3p, mmu-miR-30d-3p
Nceh1	320024	mmu-miR-155-5p
Btrc	12234	mmu-miR-30d-3p
Dclk1	13175	mmu-miR-122-5p
Arih1	23806	mmu-miR-200c-3p, mmu-miR-30d-3p
Azin1	54375	mmu-miR-25-3p, mmu-miR-30d-3p
Hcfc1	15161	mmu-miR-30d-3p
Gys1	14936	mmu-miR-122-5p
Adcy3	104111	mmu-miR-25-3p
Rrm2	20135	mmu-miR-200c-3p
Zfp81	224694	mmu-miR-30d-3p
Tbc1d12	209478	mmu-miR-200c-3p, mmu-miR-25-3p, mmu-miR-30d-3p
Hnrnpd	11991	mmu-miR-200c-3p
Pla2g10	26565	mmu-miR-25-3p
Msl1	74026	mmu-miR-30d-3p
Fermt2	218952	mmu-miR-200c-3p
Fut9	14348	mmu-miR-155-5p, mmu-miR-200c-3p, mmu-miR-30d-3p
Fuca2	66848	mmu-miR-122-5p, mmu-miR-30d-3p
Tirap	117149	mmu-miR-30d-3p
Mprip	26936	mmu-miR-200c-3p
Npy2r	18167	mmu-miR-200c-3p, mmu-miR-30d-3p
Stn1	108689	mmu-miR-122-5p
Nadk2	68646	mmu-miR-200c-3p
Fign	60344	mmu-miR-200c-3p
Lhfp	108927	mmu-miR-200c-3p
Serpinb6e	435350	mmu-miR-200c-3p
Ppp1r37	232947	mmu-miR-25-3p
Pgam1	18648	mmu-miR-25-3p
Gpr171	229323	mmu-miR-30d-3p
Gtf3c2	71752	mmu-miR-122-5p
Dennd4c	329877	mmu-miR-30d-3p
Akr1c20	116852	mmu-miR-155-5p
Trdn	76757	mmu-miR-30d-3p
Chmp6	208092	mmu-miR-200c-3p
Jazf1	231986	mmu-miR-200c-3p
Gm6377	622976	mmu-miR-30d-3p
Gm14295	100039123	mmu-miR-215-5p
Fam160a2	74349	mmu-miR-25-3p
Aicda	11628	mmu-miR-155-5p
Vamp3	22319	mmu-miR-122-5p
Sall1	58198	mmu-miR-155-5p
Bclaf3	382252	mmu-miR-200c-3p
Cdkn1b	12576	mmu-miR-30d-3p
Lats2	50523	mmu-miR-200c-3p, mmu-miR-25-3p
Flvcr2	217721	mmu-miR-25-3p
Ccnl2	56036	mmu-miR-25-3p
Trak2	70827	mmu-miR-25-3p
Phlpp2	244650	mmu-miR-25-3p
Ankrd6	140577	mmu-miR-155-5p
Ttll7	70892	mmu-miR-155-5p, mmu-miR-25-3p
Tmem167	66074	mmu-miR-215-5p
Krt82	114566	mmu-miR-200c-3p
Iqgap2	544963	mmu-miR-25-3p
Cacfd1	381356	mmu-miR-200c-3p
Vps50	73288	mmu-miR-122-5p
Dazl	13164	mmu-miR-30d-3p
Ubr1	22222	mmu-miR-200c-3p
Pp2d1	110332	mmu-miR-25-3p
Fam241a	70617	mmu-miR-30d-3p
Ezh2	14056	mmu-miR-25-3p
Zfp334	228876	mmu-miR-200c-3p
Ythdf3	229096	mmu-miR-200c-3p
Dock5	68813	mmu-miR-122-5p, mmu-miR-25-3p
Apol10b	328561	mmu-miR-155-5p
Carhsp1	52502	mmu-miR-155-5p
Pkd1	18763	mmu-miR-200c-3p
Taf7l	74469	mmu-miR-30d-3p
Ppm1f	68606	mmu-miR-200c-3p
Nol4	319211	mmu-miR-30d-3p
Bmx	12169	mmu-miR-215-5p
Zfp597	71063	mmu-miR-200c-3p
Gpr180	58245	mmu-miR-25-3p
Cadm1	54725	mmu-miR-200c-3p
Arrdc4	66412	mmu-miR-25-3p
Akap9	100986	mmu-miR-30d-3p
Atp2a2	11938	mmu-miR-25-3p
Anapc1	17222	mmu-miR-30d-3p
Brwd1	93871	mmu-miR-30d-3p
Wwp2	66894	mmu-miR-25-3p
Grp	225642	mmu-miR-25-3p
Adamtsl4	229595	mmu-miR-30d-3p
Pdzd2	68070	mmu-miR-25-3p
Mycbp2	105689	mmu-miR-25-3p
Gosr2	56494	mmu-miR-200c-3p
Fnip2	329679	mmu-miR-25-3p
Fhl1	14199	mmu-miR-200c-3p
Dock1	330662	mmu-miR-30d-3p
Cpne1	266692	mmu-miR-200c-3p
Ssbp2	66970	mmu-miR-25-3p, mmu-miR-30d-3p
Tob1	22057	mmu-miR-200c-3p, mmu-miR-25-3p, mmu-miR-30d-3p
Hnrnpa3	229279	mmu-miR-155-5p
Spag9	70834	mmu-miR-200c-3p
Rrm2b	382985	mmu-miR-30d-3p
Mtf2	17765	mmu-miR-200c-3p
Lonrf2	381338	mmu-miR-122-5p
Eps8	13860	mmu-miR-200c-3p
Ddc	13195	mmu-miR-25-3p, mmu-miR-30d-3p
Camsap3	69697	mmu-miR-30d-3p
Zfp94	22756	mmu-miR-30d-3p
Pclo	26875	mmu-miR-30d-3p
Gata4	14463	mmu-miR-200c-3p
Fmr1	14265	mmu-miR-200c-3p, mmu-miR-25-3p
Zfp292	30046	mmu-miR-200c-3p
Chd7	320790	mmu-miR-215-5p
Clock	12753	mmu-miR-155-5p, mmu-miR-30d-3p
Lonrf3	74365	mmu-miR-25-3p, mmu-miR-30d-3p
Fnbp1	14269	mmu-miR-122-5p
Aak1	269774	mmu-miR-155-5p, mmu-miR-200c-3p
Tctex1d1	67344	mmu-miR-215-5p
Ppp1r3g	76487	mmu-miR-200c-3p
Nyap2	241134	mmu-miR-200c-3p
Nol4l	329540	mmu-miR-122-5p, mmu-miR-25-3p
Bdp1	544971	mmu-miR-215-5p, mmu-miR-30d-3p
Zfp120	104348	mmu-miR-30d-3p
Ypel5	383295	mmu-miR-30d-3p
Gigyf1	57330	mmu-miR-200c-3p
Cisd2	67006	mmu-miR-30d-3p
Arf6	11845	mmu-miR-30d-3p
Tsc1	64930	mmu-miR-25-3p
Srsf1	110809	mmu-miR-200c-3p
Olfr78	170639	mmu-miR-200c-3p
Mcm4	17217	mmu-miR-155-5p
Ube2g1	67128	mmu-miR-30d-3p
Arl2	56327	mmu-miR-122-5p
Wdr86	269633	mmu-miR-122-5p
Nox4	50490	mmu-miR-25-3p
Adamtsl1	77739	mmu-miR-25-3p
Ckap4	216197	mmu-miR-200c-3p
Ankdd1b	271144	mmu-miR-155-5p
Tcim	69068	mmu-miR-155-5p
Tbk1	56480	mmu-miR-200c-3p
Socs6	54607	mmu-miR-155-5p, mmu-miR-30d-3p
Sema6d	214968	mmu-miR-200c-3p
B3galt2	26878	mmu-miR-200c-3p, mmu-miR-25-3p
Ywhag	22628	mmu-miR-200c-3p
Mkrn3	22652	mmu-miR-30d-3p
Ppt1	19063	mmu-miR-200c-3p, mmu-miR-30d-3p
Ncoa7	211329	mmu-miR-200c-3p
Ints8	72656	mmu-miR-200c-3p, mmu-miR-25-3p, mmu-miR-30d-3p
Ikzf2	22779	mmu-miR-200c-3p, mmu-miR-25-3p
Clic4	29876	mmu-miR-200c-3p
Chia1	81600	mmu-miR-25-3p
H3f3b	15081	mmu-miR-215-5p
Arf1	11840	mmu-miR-25-3p
Slc41a1	98396	mmu-miR-122-5p, mmu-miR-25-3p
Zkscan3	72739	mmu-miR-155-5p
Polr3g	67486	mmu-miR-200c-3p
Flnb	286940	mmu-miR-122-5p
Ikbke	56489	mmu-miR-155-5p
Ngef	53972	mmu-miR-200c-3p
Erc2	238988	mmu-miR-30d-3p
Sptssa	104725	mmu-miR-200c-3p
Slc5a3	53881	mmu-miR-200c-3p
Scn5a	20271	mmu-miR-200c-3p
Herc6	67138	mmu-miR-30d-3p
Gm10413	100041774	mmu-miR-200c-3p
Ddx60	234311	mmu-miR-122-5p
Xpr1	19775	mmu-miR-200c-3p
Txndc15	69672	mmu-miR-30d-3p
Sim2	20465	mmu-miR-25-3p
Rsbn1l	242860	mmu-miR-200c-3p
Paip2	67869	mmu-miR-30d-3p
Kat2a	14534	mmu-miR-155-5p
Fam24b	69318	mmu-miR-200c-3p
Slc16a2	20502	mmu-miR-155-5p, mmu-miR-200c-3p
Fndc5	384061	mmu-miR-30d-3p
Dscaml1	114873	mmu-miR-25-3p
Ube2z	268470	mmu-miR-25-3p
Fem1b	14155	mmu-miR-30d-3p
Dyrk1a	13548	mmu-miR-215-5p
Usp45	77593	mmu-miR-200c-3p
Cep63	28135	mmu-miR-30d-3p
Calm1	12313	mmu-miR-30d-3p
Sox1	20664	mmu-miR-200c-3p
Pi4k2b	67073	mmu-miR-30d-3p
Hcls1	15163	mmu-miR-30d-3p
Mapk8	26419	mmu-miR-25-3p
Hoxb1	15407	mmu-miR-25-3p
Magea2	17138	mmu-miR-30d-3p
Spry2	24064	mmu-miR-122-5p
Odr4	226499	mmu-miR-30d-3p
Mospd1	70380	mmu-miR-122-5p
Ensa	56205	mmu-miR-200c-3p
Btbd3	228662	mmu-miR-30d-3p
Tomm40l	641376	mmu-miR-30d-3p
Slc5a8	216225	mmu-miR-30d-3p
Foxp1	108655	mmu-miR-200c-3p
Ocln	18260	mmu-miR-122-5p
Six1	20471	mmu-miR-200c-3p
P2rx4	18438	mmu-miR-200c-3p
Agap1	347722	mmu-miR-200c-3p
9330159F19Rik	212448	mmu-miR-30d-3p
Ssh2	237860	mmu-miR-155-5p, mmu-miR-200c-3p
Rhpn2	52428	mmu-miR-25-3p
Olig3	94222	mmu-miR-215-5p
Csrnp3	77771	mmu-miR-200c-3p
Trps1	83925	mmu-miR-155-5p, mmu-miR-200c-3p
Slitrk1	76965	mmu-miR-200c-3p
Pip4k2c	117150	mmu-miR-25-3p
Atg14	100504663	mmu-miR-25-3p
Pten	19211	mmu-miR-25-3p, mmu-miR-30d-3p
Klhl29	208439	mmu-miR-25-3p
Eloc	67923	mmu-miR-155-5p, mmu-miR-200c-3p, mmu-miR-30d-3p
Dglucy	217830	mmu-miR-122-5p
Zfp281	226442	mmu-miR-200c-3p
Krtap7-1	71363	mmu-miR-30d-3p
Adamts6	108154	mmu-miR-200c-3p
Cdh20	23836	mmu-miR-200c-3p, mmu-miR-30d-3p
Col4a3	12828	mmu-miR-200c-3p
Atxn1l	52335	mmu-miR-155-5p, mmu-miR-200c-3p, mmu-miR-25-3p
Myb	17863	mmu-miR-155-5p, mmu-miR-200c-3p
Fgf10	14165	mmu-miR-30d-3p
Dennd2c	329727	mmu-miR-122-5p
Tubb5	22154	mmu-miR-200c-3p
Lpar1	14745	mmu-miR-200c-3p
Homez	239099	mmu-miR-30d-3p
Anln	68743	mmu-miR-200c-3p
Unc119b	106840	mmu-miR-200c-3p
Slc25a33	70556	mmu-miR-30d-3p
Krtap3-2	66708	mmu-miR-30d-3p
Mgat2	217664	mmu-miR-200c-3p
AW549877	106064	mmu-miR-200c-3p
Braf	109880	mmu-miR-25-3p
B230219D22Rik	78521	mmu-miR-25-3p
Cndp1	338403	mmu-miR-122-5p
Vmn1r71	252910	mmu-miR-215-5p
Mcm8	66634	mmu-miR-30d-3p
Tiam1	21844	mmu-miR-30d-3p
Tgif1	21815	mmu-miR-25-3p
Serpina3j	238395	mmu-miR-155-5p
Mthfd1l	270685	mmu-miR-30d-3p
Bod1l	665775	mmu-miR-30d-3p
Snx2	67804	mmu-miR-25-3p
Slc6a1	232333	mmu-miR-200c-3p, mmu-miR-25-3p
Rfx7	319758	mmu-miR-30d-3p
Cdk14	18647	mmu-miR-30d-3p
Xk	22439	mmu-miR-155-5p
Syna	214292	mmu-miR-122-5p
Pdk4	27273	mmu-miR-30d-3p
Fam118b	109229	mmu-miR-200c-3p
Tbr1	21375	mmu-miR-122-5p, mmu-miR-155-5p
Socs1	12703	mmu-miR-155-5p
Samd5	320825	mmu-miR-122-5p
Kdm3a	104263	mmu-miR-155-5p
Ing5	66262	mmu-miR-25-3p
Bach2	12014	mmu-miR-122-5p
Atxn1	20238	mmu-miR-200c-3p, mmu-miR-25-3p
Ttll9	74711	mmu-miR-200c-3p
Paxip1	55982	mmu-miR-200c-3p
Sox2	20674	mmu-miR-200c-3p
Sema3b	20347	mmu-miR-122-5p
Pea15a	18611	mmu-miR-155-5p
P3h3	14789	mmu-miR-25-3p
Galnt14	71685	mmu-miR-25-3p
Alg2	56737	mmu-miR-200c-3p
Vash1	238328	mmu-miR-200c-3p
Rnf38	73469	mmu-miR-200c-3p, mmu-miR-25-3p
Msn	17698	mmu-miR-200c-3p, mmu-miR-215-5p
Dzip3	224170	mmu-miR-200c-3p, mmu-miR-30d-3p
Rpp14	67053	mmu-miR-122-5p
Kctd8	243043	mmu-miR-200c-3p
Smad2	17126	mmu-miR-155-5p
Celf2	14007	mmu-miR-30d-3p
Eif5b	226982	mmu-miR-200c-3p
Dennd4b	229541	mmu-miR-25-3p
Cers6	241447	mmu-miR-200c-3p
Clip1	56430	mmu-miR-200c-3p
Zfand5	22682	mmu-miR-30d-3p
Sorl1	20660	mmu-miR-25-3p
Ptger4	19219	mmu-miR-25-3p
Lhfpl2	218454	mmu-miR-25-3p
Strbp	20744	mmu-miR-155-5p, mmu-miR-200c-3p
Phf11a	219131	mmu-miR-200c-3p
Nsmf	56876	mmu-miR-25-3p
Rimklb	108653	mmu-miR-200c-3p
Ppp4r2	232314	mmu-miR-200c-3p
Wbp1l	226178	mmu-miR-155-5p
Wapl	218914	mmu-miR-200c-3p
Cacna2d1	12293	mmu-miR-155-5p
Rptn	20129	mmu-miR-30d-3p
Pou2f1	18986	mmu-miR-155-5p, mmu-miR-30d-3p
Scn8a	20273	mmu-miR-25-3p
Rbm47	245945	mmu-miR-122-5p, mmu-miR-25-3p
Rassf3	192678	mmu-miR-25-3p
Bet1	12068	mmu-miR-30d-3p
Sgpp1	81535	mmu-miR-25-3p
Vegfa	22339	mmu-miR-200c-3p
Zfand6	65098	mmu-miR-200c-3p
Scml2	107815	mmu-miR-30d-3p
Cnn3	71994	mmu-miR-200c-3p
Pin1	23988	mmu-miR-200c-3p
Mlycd	56690	mmu-miR-155-5p
D5Ertd579e	320661	mmu-miR-155-5p, mmu-miR-30d-3p
Gpc6	23888	mmu-miR-25-3p
Ccng1	12450	mmu-miR-122-5p
Sprr2a1	20755	mmu-miR-200c-3p
4930579G24Rik	75939	mmu-miR-30d-3p
Nog	18121	mmu-miR-200c-3p
Nbr1	17966	mmu-miR-200c-3p
Camsap2	67886	mmu-miR-200c-3p, mmu-miR-215-5p
Mamdc2	71738	mmu-miR-25-3p
Angptl1	72713	mmu-miR-30d-3p
Rabgap1	227800	mmu-miR-215-5p
Nap1l5	58243	mmu-miR-200c-3p
Mga	29808	mmu-miR-200c-3p
Hnf1b	21410	mmu-miR-200c-3p, mmu-miR-25-3p, mmu-miR-30d-3p
Zfp518a	72672	mmu-miR-155-5p
Smndc1	76479	mmu-miR-155-5p
Grhpr	76238	mmu-miR-155-5p
Epdr1	105298	mmu-miR-30d-3p
Nxph2	18232	mmu-miR-200c-3p
Gtf2e1	74197	mmu-miR-200c-3p
Fbxo33	70611	mmu-miR-155-5p, mmu-miR-200c-3p
Sec22c	215474	mmu-miR-30d-3p
Lce1c	73719	mmu-miR-200c-3p
Zfp521	225207	mmu-miR-25-3p
Ibsp	15891	mmu-miR-25-3p
Fhl2	14200	mmu-miR-25-3p
Yipf4	67864	mmu-miR-25-3p
Tex2	21763	mmu-miR-200c-3p
Jpt2	52009	mmu-miR-155-5p
Myh9	17886	mmu-miR-25-3p
Tspyl1	22110	mmu-miR-30d-3p
Kpnb1	16211	mmu-miR-30d-3p
Eif4g2	13690	mmu-miR-25-3p
2210408I21Rik	72371	mmu-miR-30d-3p
Ago2	239528	mmu-miR-200c-3p
Xkr4	497097	mmu-miR-155-5p, mmu-miR-200c-3p
Spef1	70997	mmu-miR-122-5p
Mfhas1	52065	mmu-miR-25-3p
Fbxo30	71865	mmu-miR-155-5p, mmu-miR-200c-3p
Rpap3	71919	mmu-miR-30d-3p
Ank3	11735	mmu-miR-200c-3p
Epm2aip1	77781	mmu-miR-200c-3p
Ubqln1	56085	mmu-miR-155-5p, mmu-miR-200c-3p
Akap10	56697	mmu-miR-122-5p, mmu-miR-155-5p, mmu-miR-25-3p
Ccnyl1	227210	mmu-miR-200c-3p
Ppara	19013	mmu-miR-200c-3p
Bmp3	110075	mmu-miR-200c-3p, mmu-miR-25-3p
Zfp976	208111	mmu-miR-30d-3p
Zfp942	73233	mmu-miR-30d-3p
Naa15	74838	mmu-miR-30d-3p
Dph3	105638	mmu-miR-30d-3p
Trappc8	75964	mmu-miR-155-5p
Prkg1	19091	mmu-miR-200c-3p
B4galt6	56386	mmu-miR-200c-3p, mmu-miR-30d-3p
Klf11	194655	mmu-miR-30d-3p
2610301B20Rik	67157	mmu-miR-200c-3p
Rab6b	270192	mmu-miR-122-5p
Grem2	23893	mmu-miR-122-5p
Aldh1a7	26358	mmu-miR-200c-3p, mmu-miR-30d-3p
Zfp84	74352	mmu-miR-25-3p, mmu-miR-30d-3p
Ptrh2	217057	mmu-miR-30d-3p
Ptpn4	19258	mmu-miR-200c-3p
Ms4a4b	60361	mmu-miR-215-5p
Hpgd	15446	mmu-miR-30d-3p
Cnot6l	231464	mmu-miR-200c-3p, mmu-miR-30d-3p
Slc6a4	15567	mmu-miR-30d-3p
Myo9a	270163	mmu-miR-200c-3p
Galnt7	108150	mmu-miR-30d-3p
4930402H24Rik	228602	mmu-miR-25-3p
Nlgn1	192167	mmu-miR-25-3p
Itga8	241226	mmu-miR-25-3p
G6pc	14377	mmu-miR-200c-3p
Csf1r	12978	mmu-miR-155-5p
Stard13	243362	mmu-miR-200c-3p, mmu-miR-25-3p
Sdc2	15529	mmu-miR-25-3p
Col4a3bp	68018	mmu-miR-200c-3p, mmu-miR-30d-3p
Arhgap19	71085	mmu-miR-215-5p
Msl2	77853	mmu-miR-200c-3p
Aacs	78894	mmu-miR-122-5p
Phf11d	219132	mmu-miR-200c-3p, mmu-miR-30d-3p
Nfkb1	18033	mmu-miR-30d-3p
Immp2l	93757	mmu-miR-200c-3p
Tbx20	57246	mmu-miR-25-3p
Cyp7a1	13122	mmu-miR-30d-3p
Amfr	23802	mmu-miR-200c-3p
Tcf24	100039596	mmu-miR-30d-3p
Etfrf1	67636	mmu-miR-30d-3p
Ctdspl2	329506	mmu-miR-155-5p
Acyp2	75572	mmu-miR-30d-3p
Bmp5	12160	mmu-miR-30d-3p
Zfp69	381549	mmu-miR-155-5p
Ddx3y	26900	mmu-miR-200c-3p, mmu-miR-25-3p
P2ry10b	213438	mmu-miR-155-5p
Ntf3	18205	mmu-miR-200c-3p
Ice2	93697	mmu-miR-200c-3p
Hmgcr	15357	mmu-miR-200c-3p
Bhlhe22	59058	mmu-miR-215-5p
Thap1	73754	mmu-miR-200c-3p
Chst2	54371	mmu-miR-200c-3p
Ctso	229445	mmu-miR-155-5p
Rtn3	20168	mmu-miR-30d-3p
Irf2bp2	270110	mmu-miR-155-5p
Arhgef17	207212	mmu-miR-200c-3p, mmu-miR-25-3p
Trp53inp2	68728	mmu-miR-122-5p
Cftr	12638	mmu-miR-30d-3p
Ptpro	19277	mmu-miR-25-3p
Pkm	18746	mmu-miR-122-5p
Mast4	328329	mmu-miR-25-3p
Hipk3	15259	mmu-miR-200c-3p, mmu-miR-25-3p
Gria2	14800	mmu-miR-155-5p
Cpeb4	67579	mmu-miR-25-3p
Arpp19	59046	mmu-miR-122-5p, mmu-miR-25-3p, mmu-miR-30d-3p
Erap1	80898	mmu-miR-30d-3p
Zfp704	170753	mmu-miR-122-5p, mmu-miR-30d-3p
Plscr1	22038	mmu-miR-30d-3p
Mpdz	17475	mmu-miR-200c-3p
Extl2	58193	mmu-miR-30d-3p
Zfp764	233893	mmu-miR-122-5p
Rab3c	67295	mmu-miR-25-3p
Ptprd	19266	mmu-miR-25-3p, mmu-miR-30d-3p
Ipo5	70572	mmu-miR-30d-3p
Il10	16153	mmu-miR-200c-3p
Eogt	101351	mmu-miR-30d-3p
Acadm	11364	mmu-miR-30d-3p
Tsen15	66637	mmu-miR-155-5p
Mon1a	72825	mmu-miR-155-5p
Tmem87a	211499	mmu-miR-25-3p
Mdh1	17449	mmu-miR-25-3p
Ptprj	19271	mmu-miR-155-5p, mmu-miR-25-3p
Frem1	329872	mmu-miR-30d-3p
Dkk3	50781	mmu-miR-25-3p
Ugt8a	22239	mmu-miR-200c-3p
Sel1l	20338	mmu-miR-200c-3p
Lama4	16775	mmu-miR-30d-3p
Heph	15203	mmu-miR-215-5p
Peak1	244895	mmu-miR-25-3p
1810013L24Rik	69053	mmu-miR-200c-3p
Bcl2l11	12125	mmu-miR-25-3p
Xylt2	217119	mmu-miR-25-3p
Evx2	14029	mmu-miR-25-3p
Ewsr1	14030	mmu-miR-25-3p
Pfpl	56093	mmu-miR-200c-3p
Dkk2	56811	mmu-miR-25-3p
Cep41	83922	mmu-miR-200c-3p, mmu-miR-25-3p
Wasf3	245880	mmu-miR-200c-3p
Pank1	75735	mmu-miR-155-5p
Golga4	54214	mmu-miR-25-3p
Cbx3	12417	mmu-miR-200c-3p
Rad51d	19364	mmu-miR-122-5p
Necap1	67602	mmu-miR-155-5p, mmu-miR-25-3p
Kcnj2	16518	mmu-miR-155-5p
Ctcf	13018	mmu-miR-122-5p
Fchsd2	207278	mmu-miR-30d-3p
Fam92a	68099	mmu-miR-155-5p
Aplp2	11804	mmu-miR-200c-3p
Trim32	69807	mmu-miR-155-5p
Spryd4	66701	mmu-miR-25-3p
Gpd1l	333433	mmu-miR-155-5p
Acsm5	272428	mmu-miR-30d-3p
Alox12	11684	mmu-miR-122-5p
Selenot	69227	mmu-miR-155-5p
Rnd3	74194	mmu-miR-200c-3p
Rela	19697	mmu-miR-155-5p, mmu-miR-30d-3p
Flt1	14254	mmu-miR-200c-3p
Mylip	218203	mmu-miR-25-3p
Kcnv1	67498	mmu-miR-25-3p
Glyr1	74022	mmu-miR-25-3p
Fhod1	234686	mmu-miR-200c-3p
Cyp4a10	13117	mmu-miR-25-3p
Smim19	102032	mmu-miR-155-5p
Ccn3	18133	mmu-miR-30d-3p
Acta1	11459	mmu-miR-155-5p
Onecut2	225631	mmu-miR-30d-3p
Rbfox2	93686	mmu-miR-200c-3p, mmu-miR-25-3p
Pitpnm2	19679	mmu-miR-25-3p
Guf1	231279	mmu-miR-30d-3p
Phf3	213109	mmu-miR-25-3p
Fgf7	14178	mmu-miR-155-5p, mmu-miR-30d-3p
Pcdh8	18530	mmu-miR-30d-3p
Itprid2	70599	mmu-miR-25-3p
Cyb561d1	72023	mmu-miR-155-5p
Myo5a	17918	mmu-miR-25-3p, mmu-miR-30d-3p
Kcnq5	226922	mmu-miR-122-5p, mmu-miR-30d-3p
Olfr722	258487	mmu-miR-30d-3p
Magt1	67075	mmu-miR-30d-3p
Slc4a8	59033	mmu-miR-122-5p
Fam196b	574403	mmu-miR-25-3p
Atl2	56298	mmu-miR-200c-3p
Pde7a	18583	mmu-miR-155-5p
Bpifb9b	433492	mmu-miR-122-5p
Ube3a	22215	mmu-miR-200c-3p
Fat1	14107	mmu-miR-30d-3p
Kbtbd2	210973	mmu-miR-155-5p
Gm13078	277666	mmu-miR-155-5p
Fnbp4	55935	mmu-miR-25-3p
Fam13c	71721	mmu-miR-30d-3p
Smc5	226026	mmu-miR-200c-3p
Adamtsl3	269959	mmu-miR-25-3p
Uqcr11	66594	mmu-miR-155-5p
Rag2	19374	mmu-miR-30d-3p
Plb1	665270	mmu-miR-30d-3p
Entpd3	215446	mmu-miR-155-5p
Kdm6a	22289	mmu-miR-30d-3p
Cops8	108679	mmu-miR-200c-3p
Gtf3c4	269252	mmu-miR-200c-3p
Cdsn	386463	mmu-miR-122-5p
4930426D05Rik	74644	mmu-miR-25-3p
Togaram1	328108	mmu-miR-200c-3p
Srp54c	100101806	mmu-miR-200c-3p
Ralgapa1	56784	mmu-miR-122-5p
Bmpr2	12168	mmu-miR-25-3p
Zfp677	210503	mmu-miR-25-3p
Raver2	242570	mmu-miR-155-5p
Mia3	338366	mmu-miR-25-3p
Ddx58	230073	mmu-miR-25-3p
Aldoa	11674	mmu-miR-122-5p
Tsc22d1	21807	mmu-miR-200c-3p
Ptpn3	545622	mmu-miR-30d-3p
Klhl9	242521	mmu-miR-200c-3p
Krcc1	57896	mmu-miR-30d-3p
Arl2bp	107566	mmu-miR-200c-3p
Tram1l1	229801	mmu-miR-200c-3p, mmu-miR-30d-3p
Foxf1	15227	mmu-miR-200c-3p
Uba6	231380	mmu-miR-200c-3p, mmu-miR-30d-3p
Iqcj	208426	mmu-miR-30d-3p
Fam168a	319604	mmu-miR-155-5p
Casp2	12366	mmu-miR-200c-3p
Slc1a5	20514	mmu-miR-122-5p
March8	71779	mmu-miR-200c-3p
Ahcyl1	229709	mmu-miR-25-3p
Wrn	22427	mmu-miR-30d-3p
Rfesd	218341	mmu-miR-215-5p
Mmgt1	236792	mmu-miR-122-5p, mmu-miR-200c-3p
Lrrtm2	107065	mmu-miR-30d-3p
Dhrs2	71412	mmu-miR-30d-3p
Clic5	224796	mmu-miR-122-5p, mmu-miR-25-3p
Phf11b	236451	mmu-miR-200c-3p
Hpse	15442	mmu-miR-200c-3p
Gna14	14675	mmu-miR-155-5p
Eif5a2	208691	mmu-miR-200c-3p
Ppip5k1	327655	mmu-miR-122-5p, mmu-miR-30d-3p
Osbpl8	237542	mmu-miR-25-3p, mmu-miR-30d-3p
Mtss1l	244654	mmu-miR-200c-3p
Lipm	78753	mmu-miR-155-5p
Washc4	319277	mmu-miR-155-5p
Pdik1l	230809	mmu-miR-200c-3p
Ap4e1	108011	mmu-miR-155-5p, mmu-miR-200c-3p, mmu-miR-30d-3p
Znhit6	229937	mmu-miR-30d-3p
Tet3	194388	mmu-miR-30d-3p
Sik1	17691	mmu-miR-200c-3p, mmu-miR-25-3p
Dennd5b	320560	mmu-miR-200c-3p
Pde5a	242202	mmu-miR-30d-3p
Snx18	170625	mmu-miR-25-3p
D630039A03Rik	242484	mmu-miR-30d-3p
Zfp40	22700	mmu-miR-200c-3p
Slk	20874	mmu-miR-200c-3p
Thoc2	331401	mmu-miR-30d-3p
Klf6	23849	mmu-miR-122-5p
Exoc5	105504	mmu-miR-25-3p
Zfyve21	68520	mmu-miR-25-3p
Rps6kb1	72508	mmu-miR-155-5p, mmu-miR-200c-3p
Psd3	234353	mmu-miR-200c-3p, mmu-miR-30d-3p
Robo2	268902	mmu-miR-200c-3p, mmu-miR-25-3p
Rfx1	19724	mmu-miR-25-3p
Ppp1r12c	232807	mmu-miR-25-3p
Nrg3	18183	mmu-miR-155-5p
Crtap	56693	mmu-miR-200c-3p
Phactr3	74189	mmu-miR-200c-3p, mmu-miR-30d-3p
Mkx	210719	mmu-miR-155-5p
Hdhd2	76987	mmu-miR-200c-3p
Serpinb6d	238568	mmu-miR-200c-3p
Kcnj15	16516	mmu-miR-215-5p
Ano5	233246	mmu-miR-155-5p, mmu-miR-200c-3p
Pbx1	18514	mmu-miR-30d-3p
Fbxl17	50758	mmu-miR-155-5p
Sertad3	170742	mmu-miR-25-3p
Mllt3	70122	mmu-miR-30d-3p
Col12a1	12816	mmu-miR-30d-3p
Osbpl11	106326	mmu-miR-200c-3p, mmu-miR-30d-3p
Ctsc	13032	mmu-miR-30d-3p
AI593442	330941	mmu-miR-200c-3p
Gnl1	14670	mmu-miR-30d-3p
Slc12a6	107723	mmu-miR-122-5p, mmu-miR-30d-3p
Prkaa1	105787	mmu-miR-25-3p, mmu-miR-30d-3p
Med28	66999	mmu-miR-122-5p
2310011J03Rik	66374	mmu-miR-122-5p
Appl1	72993	mmu-miR-25-3p
Ttr	22139	mmu-miR-30d-3p
Patj	12695	mmu-miR-155-5p
Xrn1	24127	mmu-miR-25-3p
Pikfyve	18711	mmu-miR-200c-3p, mmu-miR-25-3p
Asf1a	66403	mmu-miR-200c-3p
Ankib1	70797	mmu-miR-30d-3p
Tnfaip1	21927	mmu-miR-30d-3p
Rmi2	223970	mmu-miR-30d-3p
Moap1	64113	mmu-miR-155-5p, mmu-miR-200c-3p
Exd1	241624	mmu-miR-155-5p
Nup153	218210	mmu-miR-30d-3p
Mtmr6	219135	mmu-miR-200c-3p
Lamp5	76161	mmu-miR-122-5p
Ccpg1	72278	mmu-miR-30d-3p
Atrnl1	226255	mmu-miR-200c-3p
Tmem178	68027	mmu-miR-155-5p
Ass1	11898	mmu-miR-155-5p
Ccne2	12448	mmu-miR-25-3p
Slc38a1	105727	mmu-miR-30d-3p
Lrrtm1	74342	mmu-miR-30d-3p
Chka	12660	mmu-miR-25-3p
Cep192	70799	mmu-miR-200c-3p
Cnpy2	56530	mmu-miR-30d-3p
Usp28	235323	mmu-miR-25-3p
Tsc22d2	72033	mmu-miR-200c-3p
Slc23a2	54338	mmu-miR-200c-3p
Rex2	100043034	mmu-miR-30d-3p
D230025D16Rik	234678	mmu-miR-122-5p
Zfp287	170740	mmu-miR-25-3p
Dao	13142	mmu-miR-122-5p
Tab3	66724	mmu-miR-200c-3p, mmu-miR-30d-3p
Slitrk3	386750	mmu-miR-30d-3p
Mtf1	17764	mmu-miR-25-3p
Heca	380629	mmu-miR-155-5p
Zcchc18	66995	mmu-miR-30d-3p
Zfp68	24135	mmu-miR-200c-3p
Golga7	57437	mmu-miR-200c-3p, mmu-miR-25-3p
Bche	12038	mmu-miR-30d-3p
Zfp710	209225	mmu-miR-30d-3p
Chd9	109151	mmu-miR-25-3p
Evi5	14020	mmu-miR-200c-3p, mmu-miR-25-3p
Myo18a	360013	mmu-miR-25-3p
Mef2d	17261	mmu-miR-25-3p
Etnk1	75320	mmu-miR-30d-3p
Dmxl1	240283	mmu-miR-25-3p
Ccnc	51813	mmu-miR-25-3p
Mllt10	17354	mmu-miR-30d-3p
Xpo7	65246	mmu-miR-30d-3p
Plxna4	243743	mmu-miR-200c-3p
Meox2	17286	mmu-miR-30d-3p
Dennd2d	72121	mmu-miR-30d-3p
Oser1	66680	mmu-miR-25-3p
Slc25a51	230125	mmu-miR-122-5p
Mmd	67468	mmu-miR-200c-3p
Cyp51	13121	mmu-miR-215-5p
Zfp992	433791	mmu-miR-200c-3p, mmu-miR-215-5p
Zfp780b	338354	mmu-miR-25-3p
Srsf6	67996	mmu-miR-215-5p
Hhat	226861	mmu-miR-122-5p
Cpsf2	51786	mmu-miR-30d-3p
Antxr2	71914	mmu-miR-155-5p, mmu-miR-30d-3p
Adamts8	30806	mmu-miR-200c-3p
Acyp1	66204	mmu-miR-200c-3p
Usp38	74841	mmu-miR-30d-3p
Stard6	170461	mmu-miR-155-5p
Sfxn1	14057	mmu-miR-122-5p, mmu-miR-200c-3p, mmu-miR-25-3p
Rims2	116838	mmu-miR-200c-3p
Pdss2	71365	mmu-miR-30d-3p
B3galt1	26877	mmu-miR-200c-3p
Cdh16	12556	mmu-miR-122-5p
Rab8b	235442	mmu-miR-25-3p
Ncoa2	17978	mmu-miR-200c-3p
Egr1	13653	mmu-miR-30d-3p
2310057N15Rik	69696	mmu-miR-25-3p, mmu-miR-30d-3p
Cd320	54219	mmu-miR-122-5p
1190002N15Rik	68861	mmu-miR-200c-3p, mmu-miR-30d-3p
Usp25	30940	mmu-miR-200c-3p
Myo1b	17912	mmu-miR-25-3p
Myf5	17877	mmu-miR-30d-3p
Tpcn1	252972	mmu-miR-200c-3p, mmu-miR-25-3p
Ssr3	67437	mmu-miR-200c-3p
Map3k10	269881	mmu-miR-155-5p
Sav1	64010	mmu-miR-122-5p
Abcg4	192663	mmu-miR-25-3p
Tmem184c	234463	mmu-miR-30d-3p
Pof1b	69693	mmu-miR-200c-3p
Irs4	16370	mmu-miR-200c-3p
Usp15	14479	mmu-miR-155-5p
Smim13	108934	mmu-miR-155-5p, mmu-miR-200c-3p
Jakmip3	74004	mmu-miR-200c-3p
Fam135a	68187	mmu-miR-155-5p, mmu-miR-25-3p
Dnajb14	70604	mmu-miR-30d-3p
Abca1	11303	mmu-miR-30d-3p
Rab39	270160	mmu-miR-30d-3p
Pmaip1	58801	mmu-miR-155-5p
Rgl1	19731	mmu-miR-200c-3p
Cdh11	12552	mmu-miR-200c-3p
Ccdc130	67736	mmu-miR-155-5p
Pigm	67556	mmu-miR-155-5p, mmu-miR-200c-3p
Nudt11	58242	mmu-miR-30d-3p
Cul5	75717	mmu-miR-30d-3p
Cntn4	269784	mmu-miR-200c-3p
Usf3	207806	mmu-miR-122-5p
Arl4a	11861	mmu-miR-200c-3p
Slc19a3	80721	mmu-miR-30d-3p
Tmem170	66817	mmu-miR-200c-3p
Sar1b	66397	mmu-miR-25-3p
Adam19	11492	mmu-miR-25-3p
Pitpnc1	71795	mmu-miR-25-3p
Smc2	14211	mmu-miR-200c-3p
Rnf169	108937	mmu-miR-200c-3p
Pcgf6	71041	mmu-miR-30d-3p
Rab11fip2	74998	mmu-miR-155-5p, mmu-miR-200c-3p, mmu-miR-30d-3p
Ppp1r9b	217124	mmu-miR-200c-3p
Kdm7a	338523	mmu-miR-155-5p, mmu-miR-200c-3p
Capn6	12338	mmu-miR-200c-3p, mmu-miR-30d-3p
Bpifb2	66557	mmu-miR-155-5p
Gm5148	381438	mmu-miR-25-3p
Dgkk	331374	mmu-miR-30d-3p
Ywhab	54401	mmu-miR-200c-3p
Slc24a3	94249	mmu-miR-25-3p
4930563M21Rik	75258	mmu-miR-200c-3p
Rgs3	50780	mmu-miR-25-3p
Perp	64058	mmu-miR-30d-3p
Midn	59090	mmu-miR-155-5p, mmu-miR-30d-3p
Fancl	67030	mmu-miR-30d-3p
Daam1	208846	mmu-miR-25-3p
Zfp991	666532	mmu-miR-215-5p
Lnpk	69605	mmu-miR-200c-3p
Csmd3	239420	mmu-miR-200c-3p, mmu-miR-25-3p
Aff1	17355	mmu-miR-200c-3p
Adamts3	330119	mmu-miR-200c-3p
Nova1	664883	mmu-miR-155-5p, mmu-miR-200c-3p, mmu-miR-25-3p
Kcnk10	72258	mmu-miR-30d-3p
Gfpt2	14584	mmu-miR-25-3p
Foxk2	68837	mmu-miR-30d-3p
Cbl	12402	mmu-miR-155-5p, mmu-miR-200c-3p, mmu-miR-30d-3p
Caln1	140904	mmu-miR-25-3p
Tbl1xr1	81004	mmu-miR-200c-3p, mmu-miR-25-3p
Nol3	78688	mmu-miR-30d-3p
Kif13a	16553	mmu-miR-200c-3p
Zfp410	52708	mmu-miR-122-5p
Vcpip1	70675	mmu-miR-200c-3p, mmu-miR-30d-3p
Mgat4a	269181	mmu-miR-122-5p
Luc7l3	67684	mmu-miR-30d-3p
Zfp980	100041379	mmu-miR-30d-3p
Tcf4	21413	mmu-miR-155-5p
Sh3pxd2a	14218	mmu-miR-200c-3p, mmu-miR-25-3p
Hmga2	15364	mmu-miR-30d-3p
Ube2d1	216080	mmu-miR-200c-3p
Serpinb1c	380839	mmu-miR-30d-3p
Mrap2	244958	mmu-miR-200c-3p
Ppm1b	19043	mmu-miR-200c-3p, mmu-miR-30d-3p
Cux1	13047	mmu-miR-122-5p, mmu-miR-155-5p, mmu-miR-200c-3p, mmu-miR-25-3p
Cpeb1	12877	mmu-miR-122-5p
Rbfox1	268859	mmu-miR-200c-3p
Xkr6	219149	mmu-miR-200c-3p
St3gal6	54613	mmu-miR-200c-3p
Sox6	20679	mmu-miR-155-5p
Igsf10	242050	mmu-miR-200c-3p
Gnas	14683	mmu-miR-155-5p
Foxr2	436240	mmu-miR-155-5p
Ap1g1	11765	mmu-miR-30d-3p
Bnip3l	12177	mmu-miR-200c-3p
Il17re	57890	mmu-miR-30d-3p
Ankrd40	71452	mmu-miR-200c-3p
Zc3h4	330474	mmu-miR-200c-3p
Gm5458	432825	mmu-miR-200c-3p
Galc	14420	mmu-miR-122-5p
A830010M20Rik	231570	mmu-miR-25-3p, mmu-miR-30d-3p
Mmp12	17381	mmu-miR-200c-3p, mmu-miR-30d-3p
Mmd2	75104	mmu-miR-200c-3p
Dach1	13134	mmu-miR-200c-3p, mmu-miR-30d-3p
Arl13b	68146	mmu-miR-122-5p
Ubxn4	67812	mmu-miR-30d-3p
Nlrp12	378425	mmu-miR-122-5p
Rab31	106572	mmu-miR-30d-3p
Egfr	13649	mmu-miR-155-5p, mmu-miR-200c-3p
Bbs2	67378	mmu-miR-30d-3p
Nfya	18044	mmu-miR-200c-3p
Gsta2	14858	mmu-miR-25-3p
Bach1	12013	mmu-miR-155-5p
Syncrip	56403	mmu-miR-200c-3p
Robo1	19876	mmu-miR-25-3p, mmu-miR-30d-3p
Zfp217	228913	mmu-miR-200c-3p
Sema3a	20346	mmu-miR-200c-3p
Pdk1	228026	mmu-miR-30d-3p
Kmt5b	225888	mmu-miR-200c-3p, mmu-miR-25-3p, mmu-miR-30d-3p
Casp12	12364	mmu-miR-155-5p
Cnot6	104625	mmu-miR-200c-3p
Slit2	20563	mmu-miR-200c-3p
Rgs17	56533	mmu-miR-25-3p
Emc7	73024	mmu-miR-215-5p
Cpeb2	231207	mmu-miR-25-3p
4430402I18Rik	381218	mmu-miR-200c-3p
Arfip2	76932	mmu-miR-122-5p
Nectin4	71740	mmu-miR-200c-3p
Ints2	70422	mmu-miR-200c-3p
Cnot9	58184	mmu-miR-200c-3p
Ankrd45	73844	mmu-miR-200c-3p
Hadh	15107	mmu-miR-30d-3p
Dhfr	13361	mmu-miR-122-5p, mmu-miR-30d-3p
Cyp2c55	72082	mmu-miR-30d-3p
Zcchc24	71918	mmu-miR-200c-3p, mmu-miR-30d-3p
Ick	56542	mmu-miR-200c-3p
Igsf3	78908	mmu-miR-200c-3p
Zfp668	244219	mmu-miR-122-5p
Taf2	319944	mmu-miR-30d-3p
Rps6ka3	110651	mmu-miR-155-5p, mmu-miR-200c-3p
Kmt2a	214162	mmu-miR-30d-3p
2610528J11Rik	66451	mmu-miR-30d-3p
Srp54a	24067	mmu-miR-200c-3p
Tulp4	68842	mmu-miR-25-3p
Plekhm1	353047	mmu-miR-25-3p
Herpud2	80517	mmu-miR-25-3p
Yipf5	67180	mmu-miR-200c-3p
1600012H06Rik	67912	mmu-miR-215-5p
Spi1	20375	mmu-miR-155-5p
Smad7	17131	mmu-miR-25-3p
Stxbp5l	207227	mmu-miR-155-5p
Sertad2	58172	mmu-miR-30d-3p
Plxnc1	54712	mmu-miR-200c-3p
Pkib	18768	mmu-miR-200c-3p
Glcci1	170772	mmu-miR-200c-3p
A830018L16Rik	320492	mmu-miR-25-3p
Ppp6r2	71474	mmu-miR-30d-3p
Pcgf3	69587	mmu-miR-25-3p
Lancl3	236285	mmu-miR-30d-3p
Smim4	66487	mmu-miR-200c-3p
Slc52a2	52710	mmu-miR-122-5p
Slc30a4	22785	mmu-miR-200c-3p
Tril	66873	mmu-miR-30d-3p
Stam2	56324	mmu-miR-200c-3p
Pxmp4	59038	mmu-miR-122-5p
Naa50	72117	mmu-miR-200c-3p
Fxr2	23879	mmu-miR-200c-3p
Fgf16	80903	mmu-miR-155-5p
Smim11	68936	mmu-miR-30d-3p
Desi1	28075	mmu-miR-200c-3p
Arrdc3	105171	mmu-miR-25-3p
Tfrc	22042	mmu-miR-30d-3p
Cxcr2	12765	mmu-miR-155-5p
Crem	12916	mmu-miR-30d-3p
Taf1	270627	mmu-miR-122-5p
Rbpj	19664	mmu-miR-25-3p
Rbm26	74213	mmu-miR-200c-3p
Cdca7l	217946	mmu-miR-25-3p
Usp14	59025	mmu-miR-122-5p
Tmem239	66766	mmu-miR-122-5p
Zfp39	22698	mmu-miR-122-5p
Osgepl1	72085	mmu-miR-200c-3p
Gm5795	544990	mmu-miR-200c-3p
Scai	320271	mmu-miR-30d-3p
Lhfpl3	269629	mmu-miR-25-3p, mmu-miR-30d-3p
Gabra4	14397	mmu-miR-155-5p
Ndn	17984	mmu-miR-155-5p
Wrnip1	78903	mmu-miR-25-3p
Micu3	78506	mmu-miR-122-5p
Prkar2b	19088	mmu-miR-25-3p
Pno1	66249	mmu-miR-30d-3p
Pld5	319455	mmu-miR-155-5p, mmu-miR-200c-3p
Mosmo	233812	mmu-miR-200c-3p, mmu-miR-30d-3p
Dagla	269060	mmu-miR-122-5p
Btg2	12227	mmu-miR-25-3p
Camk4	12326	mmu-miR-215-5p
Tmem164	209497	mmu-miR-200c-3p
Tent4a	210106	mmu-miR-25-3p
Ppp4r1	70351	mmu-miR-200c-3p
Pou4f1	18996	mmu-miR-30d-3p
Map2	17756	mmu-miR-200c-3p
E2f2	242705	mmu-miR-155-5p
Smn1	20595	mmu-miR-25-3p
Nrbp1	192292	mmu-miR-200c-3p
Rabif	98710	mmu-miR-200c-3p
Ttc39b	69863	mmu-miR-155-5p, mmu-miR-25-3p
Rab3gap2	98732	mmu-miR-25-3p
Cd69	12515	mmu-miR-25-3p
Rab2a	59021	mmu-miR-215-5p
Fbn1	14118	mmu-miR-25-3p
Add3	27360	mmu-miR-155-5p
Nedd1	17997	mmu-miR-200c-3p
Slc17a6	140919	mmu-miR-25-3p
Mindy2	235461	mmu-miR-200c-3p, mmu-miR-30d-3p
Marcks	17118	mmu-miR-200c-3p
Igf1	16000	mmu-miR-30d-3p
Mybl1	17864	mmu-miR-155-5p
Col27a1	373864	mmu-miR-25-3p
Unc5d	210801	mmu-miR-200c-3p
Rora	19883	mmu-miR-155-5p, mmu-miR-25-3p
Cebpzos	68554	mmu-miR-30d-3p
2700081O15Rik	108899	mmu-miR-200c-3p
Zc3h14	75553	mmu-miR-30d-3p
Tmod3	50875	mmu-miR-200c-3p
Zfp185	22673	mmu-miR-200c-3p
Stx17	67727	mmu-miR-25-3p
Pum2	80913	mmu-miR-200c-3p
Dusp11	72102	mmu-miR-155-5p
Psip1	101739	mmu-miR-155-5p, mmu-miR-200c-3p, mmu-miR-30d-3p
Kitl	17311	mmu-miR-30d-3p
Ascl2	17173	mmu-miR-30d-3p
Kif3c	16570	mmu-miR-155-5p
E2f3	13557	mmu-miR-25-3p
B3galnt1	26879	mmu-miR-200c-3p
Erc1	111173	mmu-miR-200c-3p
Slc7a11	26570	mmu-miR-200c-3p
Snx25	102141	mmu-miR-25-3p
Rnf2	19821	mmu-miR-200c-3p, mmu-miR-30d-3p
Itga6	16403	mmu-miR-25-3p
Zfp143	20841	mmu-miR-155-5p
Rtn4	68585	mmu-miR-155-5p, mmu-miR-30d-3p
Dgka	13139	mmu-miR-200c-3p
Zpbp2	69376	mmu-miR-215-5p
Srpk2	20817	mmu-miR-200c-3p
Rarb	218772	mmu-miR-30d-3p
Pkp4	227937	mmu-miR-215-5p
Pfdn1	67199	mmu-miR-30d-3p
Tshz3	243931	mmu-miR-155-5p
Lrp1b	94217	mmu-miR-200c-3p
Gdf11	14561	mmu-miR-25-3p
Det1	76375	mmu-miR-155-5p
Slc24a5	317750	mmu-miR-215-5p, mmu-miR-30d-3p
Rnf123	84585	mmu-miR-155-5p
Aadat	23923	mmu-miR-155-5p
Zfp983	73229	mmu-miR-200c-3p
Trim33	94093	mmu-miR-200c-3p, mmu-miR-30d-3p
Tm9sf3	107358	mmu-miR-155-5p
Scn2a	110876	mmu-miR-155-5p
Bcat2	12036	mmu-miR-122-5p, mmu-miR-25-3p
Rad21	19357	mmu-miR-25-3p
Gpr158	241263	mmu-miR-200c-3p, mmu-miR-25-3p, mmu-miR-30d-3p
Tbc1d23	67581	mmu-miR-30d-3p
Nkain2	432450	mmu-miR-122-5p
Gata2	14461	mmu-miR-25-3p
Rcl1	59028	mmu-miR-30d-3p
Cdc7	12545	mmu-miR-200c-3p
Rap2c	72065	mmu-miR-200c-3p
Ets1	23871	mmu-miR-155-5p, mmu-miR-200c-3p
Nab1	17936	mmu-miR-200c-3p
Ykt6	56418	mmu-miR-122-5p
Ube2f	67921	mmu-miR-30d-3p
Snap91	20616	mmu-miR-25-3p
2410131K14Rik	76792	mmu-miR-30d-3p
Tead1	21676	mmu-miR-25-3p, mmu-miR-30d-3p
Elovl4	83603	mmu-miR-25-3p
Tnip3	414084	mmu-miR-155-5p
Galntl6	270049	mmu-miR-215-5p
Nr2c2	22026	mmu-miR-200c-3p, mmu-miR-30d-3p
Nlrc5	434341	mmu-miR-122-5p
D130043K22Rik	210108	mmu-miR-30d-3p
Ankrd35	213121	mmu-miR-30d-3p
Nipal1	70701	mmu-miR-215-5p
Ash1l	192195	mmu-miR-155-5p
Kynu	70789	mmu-miR-30d-3p
Gm12657	667250	mmu-miR-155-5p
Syvn1	74126	mmu-miR-155-5p, mmu-miR-200c-3p
Ranbp10	74334	mmu-miR-200c-3p
Nck2	17974	mmu-miR-200c-3p
Itk	16428	mmu-miR-155-5p
Eif1	20918	mmu-miR-30d-3p
Phip	83946	mmu-miR-30d-3p
Gm13083	279185	mmu-miR-155-5p
Rock2	19878	mmu-miR-200c-3p, mmu-miR-30d-3p
Matr3	17184	mmu-miR-200c-3p, mmu-miR-215-5p
Akt3	23797	mmu-miR-200c-3p
Cacnb4	12298	mmu-miR-155-5p
Zeb2	24136	mmu-miR-200c-3p, mmu-miR-215-5p, mmu-miR-25-3p, mmu-miR-30d-3p
Rtf1	76246	mmu-miR-200c-3p
Plekha8	231999	mmu-miR-200c-3p
Sp4	20688	mmu-miR-30d-3p
Chml	12663	mmu-miR-30d-3p
Fli1	14247	mmu-miR-122-5p, mmu-miR-200c-3p, mmu-miR-25-3p
Myo10	17909	mmu-miR-155-5p
Mb21d2	239796	mmu-miR-200c-3p
Dsc2	13506	mmu-miR-25-3p
Aff3	16764	mmu-miR-200c-3p
Otud4	73945	mmu-miR-200c-3p, mmu-miR-25-3p
Gfm2	320806	mmu-miR-30d-3p
Sycp2	320558	mmu-miR-30d-3p
Mfap3l	71306	mmu-miR-30d-3p
Trim16	94092	mmu-miR-122-5p
Nr5a2	26424	mmu-miR-200c-3p
Kalrn	545156	mmu-miR-122-5p
Il1rl1	17082	mmu-miR-30d-3p
Gpm6a	234267	mmu-miR-200c-3p, mmu-miR-25-3p
G6pc2	14378	mmu-miR-200c-3p
Zfpm2	22762	mmu-miR-200c-3p
Tbc1d10b	68449	mmu-miR-122-5p
Erg	13876	mmu-miR-200c-3p
[truncated: 303 more rows]

## Sheet: NM-401exposed_M2_targets
Gene Symbol	Gene ID	miRNA Name
Slc35d1	242585	mmu-miR-152-3p, mmu-miR-200a-3p
Pi15	94227	mmu-miR-152-3p, mmu-miR-200a-3p
Ankrd27	245886	mmu-miR-26b-5p
Zfp334	228876	mmu-miR-429-3p, mmu-miR-511-3p
Furin	18550	mmu-miR-93-5p
Snai2	20583	mmu-miR-429-3p
Mfsd9	211798	mmu-miR-93-5p
Calcb	116903	mmu-miR-34a-5p
Dclre1c	227525	mmu-let-7a-5p, mmu-let-7c-5p, mmu-let-7d-5p, mmu-let-7e-5p, mmu-let-7f-5p, mmu-let-7g-5p, mmu-let-7i-5p, mmu-miR-98-5p
Arf6	11845	mmu-miR-677-3p
Igfbp3	16009	mmu-miR-34a-5p
Larp4b	217980	mmu-miR-26b-5p
Irf4	16364	mmu-miR-26b-5p, mmu-miR-671-5p, mmu-miR-677-3p
Pus7	78697	mmu-miR-511-3p, mmu-miR-92a-3p
BC051665	218275	mmu-miR-34a-5p
Chd1	12648	mmu-miR-152-3p, mmu-miR-26b-5p, mmu-miR-34a-5p
Ubap2l	74383	mmu-miR-152-3p
1700094D03Rik	73545	mmu-miR-671-5p
Siah1a	20437	mmu-miR-200a-3p, mmu-miR-677-5p
Cant1	76025	mmu-miR-34a-5p
Gtf2a1	83602	mmu-miR-196a-5p
Adamts19	240322	mmu-miR-484
Zfp846	244721	mmu-miR-200a-3p
Uggt1	320011	mmu-let-7a-5p, mmu-let-7c-5p, mmu-let-7d-5p, mmu-let-7e-5p, mmu-let-7f-5p, mmu-let-7g-5p, mmu-let-7i-5p, mmu-miR-98-5p
Tmem41b	233724	mmu-miR-26b-5p, mmu-miR-429-3p
Rsad2	58185	mmu-miR-200a-3p
Fgf13	14168	mmu-miR-155-5p
Frem2	242022	mmu-miR-677-3p
Foxk1	17425	mmu-miR-429-3p, mmu-miR-484, mmu-miR-511-3p
Mier3	218613	mmu-miR-155-5p, mmu-miR-200a-3p, mmu-miR-26b-5p
Btn1a1	12231	mmu-miR-34a-5p
Fasl	14103	mmu-let-7a-5p, mmu-let-7c-5p, mmu-let-7d-5p, mmu-let-7e-5p, mmu-let-7f-5p, mmu-let-7g-5p, mmu-let-7i-5p, mmu-miR-196a-5p, mmu-miR-98-5p
H2afv	77605	mmu-miR-200a-3p
Tln1	21894	mmu-miR-429-3p
Fbxw2	30050	mmu-miR-146b-5p, mmu-miR-196a-5p, mmu-miR-677-5p
Bcl11b	58208	mmu-miR-25-3p, mmu-miR-34a-5p, mmu-miR-429-3p, mmu-miR-92a-3p, mmu-miR-93-5p
Irf9	16391	mmu-miR-93-5p
Slc35f1	215085	mmu-miR-210-3p
4931406P16Rik	233103	mmu-miR-429-3p, mmu-miR-708-5p
Kctd8	243043	mmu-miR-200a-3p, mmu-miR-429-3p
Snx22	382083	mmu-miR-146b-5p
Cnot9	58184	mmu-miR-146b-5p, mmu-miR-429-3p
Fanci	208836	mmu-miR-93-5p
Gprc5b	64297	mmu-miR-511-3p
Tor2a	30933	mmu-miR-484
Ube2d1	216080	mmu-miR-152-3p, mmu-miR-429-3p
Aspn	66695	mmu-miR-26b-5p, mmu-miR-511-3p
Hnrnpf	98758	mmu-miR-200a-3p
Fzd10	93897	mmu-miR-25-3p, mmu-miR-511-3p, mmu-miR-92a-3p
Ppp2r5c	26931	mmu-miR-200a-3p, mmu-miR-671-5p
Carmil1	68732	mmu-miR-26b-5p
Lce1c	73719	mmu-miR-429-3p
Tspan11	68498	mmu-miR-151-5p, mmu-miR-34a-5p
Fgf11	14166	mmu-let-7a-5p, mmu-let-7c-5p, mmu-let-7d-5p, mmu-let-7e-5p, mmu-let-7f-5p, mmu-let-7g-5p, mmu-let-7i-5p, mmu-miR-98-5p
Kif2a	16563	mmu-let-7a-5p, mmu-let-7c-5p, mmu-let-7e-5p, mmu-let-7f-5p, mmu-let-7g-5p, mmu-let-7i-5p, mmu-miR-98-5p
Fmo9	240894	mmu-miR-152-3p, mmu-miR-301b-3p
Llph	66225	mmu-miR-26b-5p
Insr	16337	mmu-let-7a-5p, mmu-let-7c-5p, mmu-let-7d-5p, mmu-let-7e-5p, mmu-let-7f-5p, mmu-let-7g-5p, mmu-let-7i-5p, mmu-miR-98-5p
Trim37	68729	mmu-miR-26b-5p
Vps54	245944	mmu-miR-25-3p, mmu-miR-92a-3p
Dio2	13371	mmu-miR-146b-5p
Grm7	108073	mmu-miR-34a-5p
Fstl1	14314	mmu-miR-92a-3p
Arl4d	80981	mmu-let-7a-5p, mmu-let-7c-5p, mmu-let-7d-5p, mmu-let-7e-5p, mmu-let-7f-5p, mmu-let-7g-5p, mmu-let-7i-5p, mmu-miR-98-5p
Cacna2d1	12293	mmu-miR-155-5p
Fgf12	14167	mmu-miR-152-3p, mmu-miR-155-5p
Adm	11535	mmu-miR-26b-5p
Hbs1l	56422	mmu-miR-152-3p, mmu-miR-301b-3p
Siah2	20439	mmu-miR-146b-5p, mmu-miR-671-5p
Gjc1	14615	mmu-miR-429-3p
Gm5148	381438	mmu-miR-25-3p, mmu-miR-92a-3p
Macc1	238455	mmu-miR-146b-5p
Pphln1	223828	mmu-miR-146b-5p, mmu-miR-200a-3p
Chst12	59031	mmu-miR-671-5p
Ptpn12	19248	mmu-miR-429-3p
Derl2	116891	mmu-miR-93-5p
Runx3	12399	mmu-miR-301b-3p
Kat2b	18519	mmu-miR-25-3p, mmu-miR-92a-3p, mmu-miR-93-5p
Rbm27	225432	mmu-miR-25-3p, mmu-miR-484, mmu-miR-92a-3p
Tns3	319939	mmu-miR-708-5p
Irf1	16362	mmu-miR-301b-3p
Hnf1a	21405	mmu-miR-34a-5p, mmu-miR-484
Ptpn13	19249	mmu-miR-429-3p
Lfng	16848	mmu-miR-429-3p
Dnajc18	76594	mmu-miR-200a-3p, mmu-miR-484
Ttyh3	78339	mmu-miR-152-3p, mmu-miR-301b-3p, mmu-miR-708-5p
Magi3	99470	mmu-miR-146b-5p, mmu-miR-26b-5p, mmu-miR-671-5p, mmu-miR-93-5p
Agfg1	15463	mmu-miR-152-3p, mmu-miR-429-3p
Atf2	11909	mmu-miR-26b-5p
Srr	27364	mmu-let-7a-5p, mmu-let-7c-5p, mmu-let-7d-5p, mmu-let-7e-5p, mmu-let-7f-5p, mmu-let-7g-5p, mmu-let-7i-5p, mmu-miR-98-5p
Rab11fip5	52055	mmu-miR-93-5p
Met	17295	mmu-miR-146b-5p, mmu-miR-34a-5p, mmu-miR-511-3p
Fgf10	14165	mmu-miR-677-5p
Actr3b	242894	mmu-miR-152-3p
Ptpn14	19250	mmu-miR-152-3p, mmu-miR-429-3p
Dennd4c	329877	mmu-miR-152-3p, mmu-miR-26b-5p, mmu-miR-301b-3p
Mllt6	246198	mmu-miR-152-3p, mmu-miR-301b-3p
Peli1	67245	mmu-miR-301b-3p
Hnf1b	21410	mmu-miR-25-3p, mmu-miR-429-3p, mmu-miR-92a-3p
Polr3e	26939	mmu-miR-671-5p
6720489N17Rik	211378	mmu-miR-511-3p
Atf3	11910	mmu-miR-200a-3p
Lrch1	380916	mmu-miR-152-3p, mmu-miR-26b-5p, mmu-miR-93-5p
Taf1c	21341	mmu-miR-34a-5p
Runx2	12393	mmu-miR-152-3p
Arf2	11841	mmu-miR-200a-3p
Ptpn11	19247	mmu-miR-200a-3p
Alkbh4	72041	mmu-let-7a-5p, mmu-let-7c-5p, mmu-let-7d-5p, mmu-let-7e-5p, mmu-let-7f-5p, mmu-let-7g-5p, mmu-let-7i-5p, mmu-miR-98-5p
B230219D22Rik	78521	mmu-miR-152-3p, mmu-miR-200a-3p, mmu-miR-25-3p, mmu-miR-92a-3p
Sap30l	50724	mmu-miR-200a-3p
Cav2	12390	mmu-miR-677-5p
Zfp655	72611	mmu-miR-26b-5p, mmu-miR-301b-3p
Alg2	56737	mmu-miR-429-3p, mmu-miR-484
Zfp60	22718	mmu-miR-429-3p
Elp1	230233	mmu-let-7a-5p, mmu-let-7c-5p, mmu-let-7d-5p, mmu-let-7e-5p, mmu-let-7f-5p, mmu-let-7g-5p, mmu-let-7i-5p, mmu-miR-98-5p
Cdc42ep2	104252	mmu-miR-34a-5p
Smim26	228715	mmu-miR-155-5p
Arl2bp	107566	mmu-miR-429-3p
Ubr1	22222	mmu-miR-429-3p, mmu-miR-93-5p
Rnf130	59044	mmu-miR-146b-5p, mmu-miR-677-3p
Mrgprg	381974	mmu-miR-671-5p
Elf5	13711	mmu-miR-152-3p
Smoc1	64075	mmu-miR-301b-3p, mmu-miR-93-5p
Scn5a	20271	mmu-miR-429-3p
Ywhaz	22631	mmu-miR-671-5p
Smad9	55994	mmu-miR-200a-3p
Taf1a	21339	mmu-miR-511-3p
Sbk1	104175	mmu-miR-92a-3p
Zfp598	213753	mmu-miR-26b-5p
Smoc2	64074	mmu-miR-301b-3p, mmu-miR-677-3p, mmu-miR-93-5p
Pno1	66249	mmu-miR-301b-3p
AI467606	101602	mmu-miR-429-3p
Nampt	59027	mmu-miR-200a-3p, mmu-miR-26b-5p, mmu-miR-671-5p
Smim15	75616	mmu-miR-34a-5p
4930502E18Rik	75013	mmu-miR-200a-3p
Tmem231	234740	mmu-let-7a-5p, mmu-let-7c-5p, mmu-let-7e-5p, mmu-let-7f-5p, mmu-let-7g-5p, mmu-let-7i-5p, mmu-miR-98-5p
Klk5	68668	mmu-miR-196a-5p
Efr3b	668212	mmu-miR-484, mmu-miR-671-5p
Pdcd10	56426	mmu-miR-200a-3p, mmu-miR-26b-5p
Efcab14	230648	mmu-miR-677-3p
Arf1	11840	mmu-miR-25-3p, mmu-miR-92a-3p
N4bp1	80750	mmu-miR-151-5p, mmu-miR-34a-5p
Nt5dc1	319638	mmu-miR-152-3p
Zfp120	104348	mmu-miR-26b-5p, mmu-miR-34a-5p
Clic4	29876	mmu-miR-429-3p
Hykk	235386	mmu-miR-200a-3p, mmu-miR-210-3p
Ccdc141	545428	mmu-let-7a-5p, mmu-let-7c-5p, mmu-let-7d-5p, mmu-let-7e-5p, mmu-let-7f-5p, mmu-let-7g-5p, mmu-let-7i-5p, mmu-miR-25-3p, mmu-miR-671-5p, mmu-miR-92a-3p, mmu-miR-98-5p
Hivep2	15273	mmu-miR-155-5p, mmu-miR-301b-3p, mmu-miR-484
Prepl	213760	mmu-miR-93-5p
Ube2g1	67128	mmu-miR-26b-5p
4931428F04Rik	74356	mmu-let-7a-5p, mmu-let-7c-5p, mmu-let-7d-5p, mmu-let-7e-5p, mmu-let-7f-5p, mmu-let-7g-5p, mmu-let-7i-5p, mmu-miR-98-5p
Zfp202	80902	mmu-let-7a-5p, mmu-let-7c-5p, mmu-let-7e-5p, mmu-let-7f-5p, mmu-let-7g-5p, mmu-let-7i-5p, mmu-miR-98-5p
Evi5	14020	mmu-miR-25-3p, mmu-miR-429-3p, mmu-miR-92a-3p
P4ha3	320452	mmu-miR-511-3p
Mrpl45	67036	mmu-miR-671-5p
Vangl1	229658	mmu-miR-152-3p, mmu-miR-93-5p
Pcdhac1	353236	mmu-miR-93-5p
Eef2k	13631	mmu-let-7a-5p, mmu-let-7c-5p, mmu-let-7d-5p, mmu-let-7e-5p, mmu-let-7f-5p, mmu-let-7g-5p, mmu-let-7i-5p, mmu-miR-196a-5p, mmu-miR-34a-5p, mmu-miR-98-5p
Prkaa2	108079	mmu-let-7a-5p, mmu-let-7c-5p, mmu-let-7d-5p, mmu-let-7e-5p, mmu-let-7f-5p, mmu-let-7g-5p, mmu-let-7i-5p, mmu-miR-200a-3p, mmu-miR-25-3p, mmu-miR-677-5p, mmu-miR-92a-3p, mmu-miR-98-5p
Ddi2	68817	mmu-let-7a-5p, mmu-let-7c-5p, mmu-let-7d-5p, mmu-let-7e-5p, mmu-let-7f-5p, mmu-let-7g-5p, mmu-let-7i-5p, mmu-miR-484, mmu-miR-98-5p
Parpbp	75317	mmu-miR-677-5p
Serpinf2	18816	mmu-miR-34a-5p
Mynn	80732	mmu-miR-200a-3p, mmu-miR-93-5p
Tbx6	21389	mmu-miR-677-3p
Hmgxb3	106894	mmu-miR-671-5p
Cep55	74107	mmu-miR-93-5p
Smyd1	12180	mmu-miR-146b-5p, mmu-miR-93-5p
Pla2g4c	232889	mmu-miR-511-3p
Tacr3	21338	mmu-miR-511-3p
Mymx	653016	mmu-miR-708-5p
Itpripl1	73338	mmu-miR-34a-5p
Serbp1	66870	mmu-miR-26b-5p
Kdm5b	75605	mmu-miR-484
Fam102a	98952	mmu-miR-93-5p
Kcna6	16494	mmu-miR-34a-5p, mmu-miR-671-5p
Cnot6	104625	mmu-miR-146b-5p, mmu-miR-152-3p, mmu-miR-301b-3p, mmu-miR-34a-5p, mmu-miR-429-3p, mmu-miR-93-5p
Tfrc	22042	mmu-miR-152-3p, mmu-miR-200a-3p, mmu-miR-301b-3p
Tmem25	71687	mmu-miR-34a-5p
Hs3st5	319415	mmu-miR-301b-3p, mmu-miR-93-5p
Zfp410	52708	mmu-miR-26b-5p
Tmem221	434325	mmu-miR-200a-3p
Rbm12b1	72397	mmu-miR-200a-3p
Palmd	114301	mmu-miR-26b-5p
Itk	16428	mmu-miR-155-5p
Cluh	74148	mmu-miR-152-3p, mmu-miR-301b-3p
Klf6	23849	mmu-miR-152-3p, mmu-miR-200a-3p, mmu-miR-671-5p, mmu-miR-93-5p
Ankrd63	383787	mmu-miR-26b-5p, mmu-miR-677-3p
Lrrc8e	72267	mmu-miR-677-3p
Zfp874b	408067	mmu-miR-200a-3p
Pip5k1c	18717	mmu-miR-25-3p, mmu-miR-92a-3p
Ccl27a	20301	mmu-miR-200a-3p
Grip1	74053	mmu-miR-155-5p
Cfap97	66756	mmu-miR-200a-3p
Ncam1	17967	mmu-miR-210-3p
Tes	21753	mmu-miR-301b-3p, mmu-miR-93-5p
Cyld	74256	mmu-miR-301b-3p, mmu-miR-93-5p
Scn2a	110876	mmu-miR-155-5p
Sass6	72776	mmu-miR-146b-5p, mmu-miR-200a-3p
Gatb	229487	mmu-miR-146b-5p
1810013L24Rik	69053	mmu-miR-429-3p, mmu-miR-671-5p
Abhd17b	226016	mmu-miR-26b-5p
Iqsec3	243621	mmu-miR-484
Aak1	269774	mmu-miR-155-5p, mmu-miR-301b-3p, mmu-miR-429-3p, mmu-miR-484, mmu-miR-671-5p, mmu-miR-677-3p, mmu-miR-708-5p, mmu-miR-93-5p
Mfsd6	98682	mmu-miR-26b-5p, mmu-miR-301b-3p, mmu-miR-511-3p, mmu-miR-677-5p
Zfp512b	269401	mmu-let-7a-5p, mmu-let-7c-5p, mmu-let-7d-5p, mmu-let-7e-5p, mmu-let-7f-5p, mmu-let-7g-5p, mmu-let-7i-5p, mmu-miR-146b-5p, mmu-miR-25-3p, mmu-miR-92a-3p, mmu-miR-93-5p, mmu-miR-98-5p
Fam76a	230789	mmu-miR-34a-5p
Pstpip2	19201	mmu-miR-511-3p
Fam84a	105005	mmu-miR-146b-5p, mmu-miR-26b-5p
Ncam2	17968	mmu-miR-26b-5p, mmu-miR-511-3p
Hectd4	269700	mmu-miR-26b-5p
Tbx5	21388	mmu-let-7a-5p, mmu-let-7c-5p, mmu-let-7d-5p, mmu-let-7e-5p, mmu-let-7f-5p, mmu-let-7g-5p, mmu-let-7i-5p, mmu-miR-429-3p, mmu-miR-98-5p
Gm15080	666184	mmu-miR-152-3p
Usb1	101985	mmu-miR-708-5p
Gpatch2	67769	mmu-let-7a-5p, mmu-let-7c-5p, mmu-let-7d-5p, mmu-let-7e-5p, mmu-let-7f-5p, mmu-let-7g-5p, mmu-let-7i-5p, mmu-miR-98-5p
Gsk3b	56637	mmu-miR-26b-5p
Atl1	73991	mmu-miR-200a-3p
St18	240690	mmu-miR-152-3p, mmu-miR-301b-3p
Tmem63b	224807	mmu-miR-152-3p, mmu-miR-301b-3p
Ppm1d	53892	mmu-miR-677-5p
Cdc37l1	67072	mmu-miR-146b-5p, mmu-miR-677-3p, mmu-miR-93-5p
Zdhhc18	503610	mmu-miR-26b-5p
Mical3	194401	mmu-miR-26b-5p
Zfp182	319535	mmu-miR-155-5p, mmu-miR-196a-5p
Tmem159	233806	mmu-miR-301b-3p, mmu-miR-671-5p
Anln	68743	mmu-miR-429-3p
Fndc3b	72007	mmu-let-7a-5p, mmu-let-7c-5p, mmu-let-7d-5p, mmu-let-7e-5p, mmu-let-7f-5p, mmu-let-7g-5p, mmu-let-7i-5p, mmu-miR-25-3p, mmu-miR-34a-5p, mmu-miR-429-3p, mmu-miR-511-3p, mmu-miR-92a-3p, mmu-miR-93-5p, mmu-miR-98-5p
Nom1	433864	mmu-miR-511-3p
Elf1	13709	mmu-miR-146b-5p
Prrx1	18933	mmu-let-7a-5p, mmu-let-7c-5p, mmu-let-7d-5p, mmu-let-7e-5p, mmu-let-7f-5p, mmu-let-7g-5p, mmu-let-7i-5p, mmu-miR-146b-5p, mmu-miR-98-5p
Impg2	224224	mmu-let-7a-5p, mmu-let-7c-5p, mmu-let-7d-5p, mmu-let-7e-5p, mmu-let-7f-5p, mmu-let-7g-5p, mmu-let-7i-5p, mmu-miR-98-5p
Klkb1	16621	mmu-miR-484
Arrdc3	105171	mmu-miR-152-3p, mmu-miR-25-3p, mmu-miR-301b-3p, mmu-miR-92a-3p
Chka	12660	mmu-miR-25-3p, mmu-miR-92a-3p
Fam222a	433940	mmu-miR-210-3p
Adpgk	72141	mmu-miR-200a-3p
2010300C02Rik	72097	mmu-miR-34a-5p
Pknox1	18771	mmu-miR-93-5p
Mlst8	56716	mmu-miR-152-3p, mmu-miR-671-5p
Tbx3	21386	mmu-miR-25-3p, mmu-miR-677-5p, mmu-miR-92a-3p, mmu-miR-93-5p
Rnf128	66889	mmu-miR-26b-5p, mmu-miR-34a-5p, mmu-miR-93-5p
Prpf40a	56194	mmu-miR-301b-3p
Tbcel	272589	mmu-miR-200a-3p, mmu-miR-301b-3p, mmu-miR-93-5p
Disp3	242748	mmu-miR-484
Prdm16	70673	mmu-miR-301b-3p
Cybc1	217370	mmu-miR-151-5p
Gpr183	321019	mmu-miR-152-3p
Lsm12	268490	mmu-miR-26b-5p
Strap	20901	mmu-miR-429-3p
Plekhm3	241075	mmu-miR-484, mmu-miR-93-5p
Fbxo28	67948	mmu-miR-152-3p, mmu-miR-26b-5p, mmu-miR-301b-3p, mmu-miR-671-5p, mmu-miR-93-5p
Stard3nl	76205	mmu-let-7a-5p, mmu-let-7c-5p, mmu-let-7d-5p, mmu-let-7e-5p, mmu-let-7f-5p, mmu-let-7g-5p, mmu-let-7i-5p, mmu-miR-98-5p
Akirin2	433693	mmu-miR-301b-3p
Kcna4	16492	mmu-miR-200a-3p, mmu-miR-301b-3p
Prss57	73106	mmu-miR-671-5p
Pde5a	242202	mmu-miR-93-5p
Socs6	54607	mmu-miR-155-5p, mmu-miR-301b-3p, mmu-miR-677-5p, mmu-miR-93-5p
Cap1	12331	mmu-let-7a-5p, mmu-let-7c-5p, mmu-let-7d-5p, mmu-let-7e-5p, mmu-let-7f-5p, mmu-let-7g-5p, mmu-let-7i-5p, mmu-miR-677-5p, mmu-miR-98-5p
Vwde	232585	mmu-miR-301b-3p
Tmprss11f	243083	mmu-let-7a-5p, mmu-let-7c-5p, mmu-let-7d-5p, mmu-let-7e-5p, mmu-let-7f-5p, mmu-let-7g-5p, mmu-let-7i-5p, mmu-miR-677-3p, mmu-miR-98-5p
Arhgef26	622434	mmu-miR-26b-5p
Fsd1l	319636	mmu-miR-155-5p, mmu-miR-200a-3p, mmu-miR-511-3p, mmu-miR-93-5p
Gpd2	14571	mmu-miR-152-3p
Rasgef1c	74563	mmu-miR-677-5p
Erc2	238988	mmu-miR-200a-3p, mmu-miR-26b-5p
Man2a1	17158	mmu-miR-25-3p, mmu-miR-26b-5p, mmu-miR-708-5p, mmu-miR-92a-3p
Aicda	11628	mmu-miR-155-5p
Fnbp4	55935	mmu-miR-25-3p, mmu-miR-92a-3p
Tfdp2	211586	mmu-miR-200a-3p, mmu-miR-25-3p, mmu-miR-34a-5p, mmu-miR-92a-3p
Ppp1r15b	108954	mmu-let-7a-5p, mmu-let-7c-5p, mmu-let-7d-5p, mmu-let-7e-5p, mmu-let-7f-5p, mmu-let-7g-5p, mmu-let-7i-5p, mmu-miR-200a-3p, mmu-miR-26b-5p, mmu-miR-93-5p, mmu-miR-98-5p
Atp5mpl	70257	mmu-miR-155-5p
Syncrip	56403	mmu-let-7a-5p, mmu-let-7c-5p, mmu-let-7d-5p, mmu-let-7e-5p, mmu-let-7f-5p, mmu-let-7g-5p, mmu-let-7i-5p, mmu-miR-429-3p, mmu-miR-677-5p, mmu-miR-98-5p
Gm11541	432589	mmu-miR-677-5p
Trim65	338364	mmu-miR-25-3p, mmu-miR-92a-3p
Tgm2	21817	mmu-miR-146b-5p, mmu-miR-484
Nek9	217718	mmu-miR-301b-3p, mmu-miR-429-3p, mmu-miR-93-5p
Ddx17	67040	mmu-miR-26b-5p, mmu-miR-34a-5p, mmu-miR-511-3p
Sdf4	20318	mmu-miR-34a-5p
Ywhab	54401	mmu-miR-146b-5p, mmu-miR-152-3p, mmu-miR-429-3p, mmu-miR-677-5p
Tgm5	74176	mmu-miR-511-3p
Gtf2h1	14884	mmu-miR-152-3p
Gxylt1	223827	mmu-let-7a-5p, mmu-let-7c-5p, mmu-let-7d-5p, mmu-let-7e-5p, mmu-let-7f-5p, mmu-let-7g-5p, mmu-let-7i-5p, mmu-miR-511-3p, mmu-miR-93-5p, mmu-miR-98-5p
Slc24a3	94249	mmu-miR-152-3p, mmu-miR-25-3p, mmu-miR-92a-3p
Abca12	74591	mmu-miR-200a-3p
Col9a3	12841	mmu-miR-511-3p
Tshr	22095	mmu-miR-34a-5p
Neu1	18010	mmu-miR-511-3p
Tmem121b	94047	mmu-let-7a-5p, mmu-let-7c-5p, mmu-let-7d-5p, mmu-let-7e-5p, mmu-let-7f-5p, mmu-let-7g-5p, mmu-let-7i-5p, mmu-miR-98-5p
Mmrn1	70945	mmu-miR-484
Tbc1d30	74694	mmu-miR-26b-5p
Mras	17532	mmu-miR-152-3p, mmu-miR-26b-5p
Itgb6	16420	mmu-miR-677-5p
Zfp644	52397	mmu-let-7a-5p, mmu-let-7c-5p, mmu-let-7d-5p, mmu-let-7e-5p, mmu-let-7f-5p, mmu-let-7g-5p, mmu-let-7i-5p, mmu-miR-155-5p, mmu-miR-200a-3p, mmu-miR-34a-5p, mmu-miR-98-5p
Mdh1	17449	mmu-miR-25-3p, mmu-miR-92a-3p
Kmt5b	225888	mmu-miR-25-3p, mmu-miR-429-3p, mmu-miR-92a-3p, mmu-miR-93-5p
Wipf1	215280	mmu-miR-429-3p
Pnpla6	50767	mmu-miR-152-3p
Gpr161	240888	mmu-miR-26b-5p, mmu-miR-429-3p
Papola	18789	mmu-miR-155-5p, mmu-miR-511-3p
Bivm	246229	mmu-miR-146b-5p, mmu-miR-200a-3p, mmu-miR-26b-5p
Slc12a8	171286	mmu-miR-671-5p
Med13l	76199	mmu-miR-200a-3p, mmu-miR-26b-5p
Prom2	192212	mmu-miR-708-5p
Dlc1	50768	mmu-let-7a-5p, mmu-let-7c-5p, mmu-let-7d-5p, mmu-let-7e-5p, mmu-let-7f-5p, mmu-let-7g-5p, mmu-let-7i-5p, mmu-miR-429-3p, mmu-miR-93-5p, mmu-miR-98-5p
Sowaha	237761	mmu-let-7a-5p, mmu-let-7c-5p, mmu-let-7d-5p, mmu-let-7e-5p, mmu-let-7f-5p, mmu-let-7g-5p, mmu-let-7i-5p, mmu-miR-98-5p
Pcsk7	18554	mmu-miR-34a-5p
Cuedc1	103841	mmu-miR-34a-5p
Tpk1	29807	mmu-miR-151-5p, mmu-miR-708-5p
Pip5k1a	18720	mmu-miR-34a-5p
Kcna1	16485	mmu-miR-152-3p, mmu-miR-25-3p, mmu-miR-92a-3p
Meox2	17286	mmu-miR-152-3p, mmu-miR-301b-3p, mmu-miR-677-5p
4930447A16Rik	74892	mmu-miR-484
Mid1ip1	68041	mmu-miR-210-3p, mmu-miR-301b-3p
Eif4e3	66892	mmu-miR-1249-3p
Zc3h12c	244871	mmu-miR-93-5p
Nol4	319211	mmu-miR-152-3p, mmu-miR-301b-3p, mmu-miR-93-5p
Bcap29	12033	mmu-let-7a-5p, mmu-let-7c-5p, mmu-let-7e-5p, mmu-let-7f-5p, mmu-let-7g-5p, mmu-let-7i-5p, mmu-miR-152-3p, mmu-miR-200a-3p, mmu-miR-98-5p
Chst2	54371	mmu-miR-429-3p
Zfp236	329002	mmu-miR-146b-5p, mmu-miR-155-5p, mmu-miR-26b-5p, mmu-miR-677-3p, mmu-miR-93-5p
Grb2	14784	mmu-miR-200a-3p
Slc15a2	57738	mmu-miR-1249-3p
Kcna2	16490	mmu-miR-200a-3p, mmu-miR-25-3p, mmu-miR-677-3p, mmu-miR-92a-3p
P2rx7	18439	mmu-miR-484
Dek	110052	mmu-miR-200a-3p, mmu-miR-429-3p
Iqsec2	245666	mmu-miR-708-5p, mmu-miR-93-5p
Atxn7	246103	mmu-miR-200a-3p, mmu-miR-25-3p, mmu-miR-26b-5p, mmu-miR-34a-5p, mmu-miR-484, mmu-miR-92a-3p
Gps1	209318	mmu-miR-25-3p, mmu-miR-92a-3p
Xrn1	24127	mmu-miR-200a-3p, mmu-miR-25-3p, mmu-miR-671-5p, mmu-miR-92a-3p, mmu-miR-93-5p
Wwtr1	97064	mmu-miR-200a-3p, mmu-miR-677-5p
Tacstd2	56753	mmu-miR-146b-5p
Six6	20476	mmu-miR-301b-3p
Col2a1	12824	mmu-miR-152-3p, mmu-miR-677-5p
Cyp3a25	56388	mmu-miR-677-5p
Pcsk5	18552	mmu-miR-301b-3p, mmu-miR-677-3p, mmu-miR-93-5p
Ier5	15939	mmu-miR-429-3p
Glrb	14658	mmu-miR-25-3p, mmu-miR-677-5p, mmu-miR-92a-3p
Tmem154	320782	mmu-miR-146b-5p
Cdip1	66626	mmu-miR-677-3p, mmu-miR-677-5p
Cdyl	12593	mmu-miR-196a-5p
Trim12c	319236	mmu-miR-200a-3p, mmu-miR-511-3p
Canx	12330	mmu-miR-152-3p, mmu-miR-200a-3p, mmu-miR-677-5p
Mbtd1	103537	mmu-miR-155-5p, mmu-miR-200a-3p, mmu-miR-671-5p
Nr2c2	22026	mmu-miR-196a-5p, mmu-miR-200a-3p, mmu-miR-429-3p, mmu-miR-677-3p, mmu-miR-93-5p
Cp	12870	mmu-miR-146b-5p, mmu-miR-152-3p, mmu-miR-677-5p
Prdm15	114604	mmu-miR-152-3p
Il6ra	16194	mmu-miR-34a-5p
Eri2	71151	mmu-miR-196a-5p, mmu-miR-26b-5p
Mxi1	17859	mmu-miR-26b-5p, mmu-miR-484, mmu-miR-677-3p
Sdf2	20316	mmu-miR-200a-3p
Dus2	66369	mmu-miR-25-3p, mmu-miR-92a-3p
Ube2w	66799	mmu-miR-152-3p, mmu-miR-25-3p, mmu-miR-429-3p, mmu-miR-671-5p, mmu-miR-92a-3p
Taf4	228980	mmu-miR-152-3p, mmu-miR-429-3p
Asic2	11418	mmu-miR-34a-5p
Tspan5	56224	mmu-let-7a-5p, mmu-let-7c-5p, mmu-let-7d-5p, mmu-let-7e-5p, mmu-let-7f-5p, mmu-let-7g-5p, mmu-let-7i-5p, mmu-miR-26b-5p, mmu-miR-98-5p
Ptchd4	627626	mmu-miR-93-5p
1600012H06Rik	67912	mmu-miR-196a-5p, mmu-miR-200a-3p, mmu-miR-93-5p
Ppp2r2a	71978	mmu-let-7a-5p, mmu-let-7c-5p, mmu-let-7d-5p, mmu-let-7e-5p, mmu-let-7f-5p, mmu-let-7g-5p, mmu-let-7i-5p, mmu-miR-200a-3p, mmu-miR-511-3p, mmu-miR-93-5p, mmu-miR-98-5p
Adam9	11502	mmu-miR-26b-5p, mmu-miR-671-5p, mmu-miR-93-5p
Syn3	27204	mmu-miR-146b-5p, mmu-miR-511-3p
Nfasc	269116	mmu-miR-200a-3p
Serinc1	56442	mmu-miR-429-3p
Setd3	52690	mmu-miR-677-3p
Bpifa1	18843	mmu-miR-484
Vps52	224705	mmu-miR-671-5p
Zfp609	214812	mmu-miR-196a-5p, mmu-miR-301b-3p
Snap91	20616	mmu-miR-152-3p, mmu-miR-25-3p, mmu-miR-92a-3p
Unc5c	22253	mmu-miR-200a-3p
Trim33	94093	mmu-let-7a-5p, mmu-let-7c-5p, mmu-let-7d-5p, mmu-let-7e-5p, mmu-let-7f-5p, mmu-let-7g-5p, mmu-let-7i-5p, mmu-miR-429-3p, mmu-miR-98-5p
Atg9a	245860	mmu-miR-34a-5p, mmu-miR-708-5p
Mtpap	67440	mmu-miR-146b-5p
Elf4	56501	mmu-let-7a-5p, mmu-let-7c-5p, mmu-let-7d-5p, mmu-let-7e-5p, mmu-let-7f-5p, mmu-let-7g-5p, mmu-let-7i-5p, mmu-miR-196a-5p, mmu-miR-98-5p
Mindy2	235461	mmu-miR-200a-3p, mmu-miR-34a-5p, mmu-miR-429-3p, mmu-miR-677-5p, mmu-miR-93-5p
Smpd4	77626	mmu-miR-671-5p
Tspan17	74257	mmu-miR-484
Mnt	17428	mmu-miR-152-3p, mmu-miR-677-5p
Nr2c1	22025	mmu-miR-93-5p
Brcc3	210766	mmu-miR-26b-5p
Limd2	67803	mmu-let-7a-5p, mmu-let-7c-5p, mmu-let-7d-5p, mmu-let-7e-5p, mmu-let-7f-5p, mmu-let-7g-5p, mmu-let-7i-5p, mmu-miR-34a-5p, mmu-miR-98-5p
Pdk1	228026	mmu-miR-34a-5p, mmu-miR-677-3p
Slc7a1	11987	mmu-miR-671-5p, mmu-miR-677-3p
Ndufs1	227197	mmu-miR-155-5p
Exoc8	102058	mmu-miR-677-5p
Pdcd5	56330	mmu-let-7a-5p, mmu-let-7c-5p, mmu-let-7d-5p, mmu-let-7e-5p, mmu-let-7f-5p, mmu-let-7g-5p, mmu-let-7i-5p, mmu-miR-98-5p
Pdlim7	67399	mmu-miR-34a-5p
Six3	20473	mmu-miR-429-3p
Zmym2	76007	mmu-miR-155-5p, mmu-miR-93-5p
Ube4a	140630	mmu-miR-677-3p
Pcsk2	18549	mmu-miR-511-3p
Tpp1	12751	mmu-miR-152-3p, mmu-miR-200a-3p, mmu-miR-511-3p, mmu-miR-677-5p
Fbxl12	30843	mmu-let-7a-5p, mmu-let-7c-5p, mmu-let-7d-5p, mmu-let-7e-5p, mmu-let-7f-5p, mmu-let-7g-5p, mmu-let-7i-5p, mmu-miR-98-5p
Recql	19691	mmu-miR-511-3p
Slc7a2	11988	mmu-miR-511-3p
Stat5b	20851	mmu-miR-200a-3p, mmu-miR-671-5p
Six4	20474	mmu-miR-677-5p
Dock4	238130	mmu-miR-155-5p, mmu-miR-25-3p, mmu-miR-26b-5p, mmu-miR-429-3p, mmu-miR-92a-3p, mmu-miR-93-5p
Zmynd11	66505	mmu-miR-196a-5p
Lman2l	214895	mmu-miR-34a-5p
Ankrd28	105522	mmu-miR-25-3p, mmu-miR-429-3p, mmu-miR-671-5p, mmu-miR-92a-3p
Grn	14824	mmu-miR-34a-5p
Lrp8	16975	mmu-miR-301b-3p, mmu-miR-93-5p
Dlx1	13390	mmu-miR-152-3p
Ankdd1b	271144	mmu-miR-155-5p
Ss18l1	269397	mmu-miR-93-5p
Chsy1	269941	mmu-miR-26b-5p
Wdr33	74320	mmu-miR-151-5p
Map4k2	26412	mmu-miR-484
Il1f8	69677	mmu-miR-26b-5p
Parp1	11545	mmu-miR-146b-5p
Slc10a6	75750	mmu-let-7a-5p, mmu-let-7c-5p, mmu-let-7d-5p, mmu-let-7e-5p, mmu-let-7f-5p, mmu-let-7g-5p, mmu-let-7i-5p, mmu-miR-98-5p
Sec23a	20334	mmu-miR-429-3p
Pcnp	76302	mmu-miR-26b-5p
Lpar1	14745	mmu-miR-200a-3p, mmu-miR-429-3p
Katnbl1	72425	mmu-let-7a-5p, mmu-let-7c-5p, mmu-let-7d-5p, mmu-let-7e-5p, mmu-let-7f-5p, mmu-let-7g-5p, mmu-let-7i-5p, mmu-miR-98-5p
P2rx4	18438	mmu-miR-429-3p, mmu-miR-93-5p
Nap1l5	58243	mmu-miR-26b-5p, mmu-miR-429-3p
Hoxa1	15394	mmu-let-7a-5p, mmu-let-7c-5p, mmu-let-7d-5p, mmu-let-7e-5p, mmu-let-7f-5p, mmu-let-7g-5p, mmu-let-7i-5p, mmu-miR-98-5p
Fancm	104806	mmu-miR-25-3p, mmu-miR-92a-3p
Epp13	627821	mmu-miR-677-3p
Zfp110	65020	mmu-miR-152-3p
Mospd1	70380	mmu-miR-152-3p
Slc4a4	54403	mmu-miR-26b-5p, mmu-miR-429-3p, mmu-miR-484
Riok3	66878	mmu-let-7a-5p, mmu-let-7c-5p, mmu-let-7d-5p, mmu-let-7e-5p, mmu-let-7f-5p, mmu-let-7g-5p, mmu-let-7i-5p, mmu-miR-196a-5p, mmu-miR-98-5p
Stat5a	20850	mmu-miR-200a-3p
Ppil1	68816	mmu-miR-484
Gon4l	76022	mmu-miR-301b-3p, mmu-miR-93-5p
Zfp113	56314	mmu-miR-301b-3p
Ndfip2	76273	mmu-miR-26b-5p
Tbkbp1	73174	mmu-let-7a-5p, mmu-let-7c-5p, mmu-let-7d-5p, mmu-let-7e-5p, mmu-let-7f-5p, mmu-let-7g-5p, mmu-let-7i-5p, mmu-miR-98-5p
Map1b	17755	mmu-miR-146b-5p, mmu-miR-25-3p, mmu-miR-677-5p, mmu-miR-92a-3p
Tnrc6b	213988	mmu-miR-146b-5p, mmu-miR-200a-3p, mmu-miR-26b-5p, mmu-miR-34a-5p, mmu-miR-511-3p, mmu-miR-677-3p
Aldh1b1	72535	mmu-miR-200a-3p
Nipa2	93790	mmu-miR-301b-3p
Tox3	244579	mmu-miR-196a-5p
Cdr2	12585	mmu-miR-429-3p
Sub1	20024	mmu-let-7a-5p, mmu-let-7c-5p, mmu-let-7d-5p, mmu-let-7e-5p, mmu-let-7f-5p, mmu-let-7g-5p, mmu-let-7i-5p, mmu-miR-146b-5p, mmu-miR-677-5p, mmu-miR-98-5p
Stim2	116873	mmu-miR-301b-3p
Gpr39	71111	mmu-miR-26b-5p
1700066B19Rik	73449	mmu-miR-671-5p
Taf4b	72504	mmu-miR-301b-3p, mmu-miR-34a-5p
Pcdha11	12942	mmu-miR-93-5p
Ncald	52589	mmu-miR-671-5p, mmu-miR-677-3p
Cers3	545975	mmu-let-7a-5p, mmu-let-7c-5p, mmu-let-7d-5p, mmu-let-7e-5p, mmu-let-7f-5p, mmu-let-7g-5p, mmu-let-7i-5p, mmu-miR-98-5p
Six1	20471	mmu-miR-429-3p
Rbm15	229700	mmu-miR-677-3p
Lrrc55	241528	mmu-miR-93-5p
Cyyr1	224405	mmu-miR-301b-3p
Sertad2	58172	mmu-miR-93-5p
Zscan26	432731	mmu-miR-200a-3p
Card10	105844	mmu-miR-146b-5p
Bdnf	12064	mmu-miR-155-5p, mmu-miR-210-3p, mmu-miR-34a-5p
Thumpd1	233802	mmu-miR-34a-5p
Spire1	68166	mmu-miR-26b-5p, mmu-miR-301b-3p
Dstyk	213452	mmu-miR-200a-3p
Mrgpra2a	668727	mmu-miR-155-5p
Serpinb12	71869	mmu-miR-196a-5p
Gm5111	330305	mmu-miR-146b-5p
Slk	20874	mmu-miR-200a-3p, mmu-miR-429-3p
Gpatch3	242691	mmu-let-7a-5p, mmu-let-7c-5p, mmu-let-7d-5p, mmu-let-7e-5p, mmu-let-7f-5p, mmu-let-7g-5p, mmu-let-7i-5p, mmu-miR-98-5p
Slc12a9	83704	mmu-let-7a-5p, mmu-let-7c-5p, mmu-let-7d-5p, mmu-let-7e-5p, mmu-let-7f-5p, mmu-let-7g-5p, mmu-let-7i-5p, mmu-miR-98-5p
Crebrf	77128	mmu-miR-155-5p, mmu-miR-200a-3p, mmu-miR-26b-5p, mmu-miR-93-5p
Dyrk3	226419	mmu-miR-677-5p
Ppp1r12c	232807	mmu-miR-25-3p, mmu-miR-92a-3p
Osbpl2	228983	mmu-miR-26b-5p
Arl5a	75423	mmu-let-7a-5p, mmu-let-7c-5p, mmu-let-7d-5p, mmu-let-7e-5p, mmu-let-7f-5p, mmu-let-7g-5p, mmu-let-7i-5p, mmu-miR-429-3p, mmu-miR-98-5p
Gpr158	241263	mmu-miR-25-3p, mmu-miR-34a-5p, mmu-miR-429-3p, mmu-miR-92a-3p
Trappc2	66226	mmu-miR-155-5p, mmu-miR-93-5p
Lrrc59	98238	mmu-miR-155-5p, mmu-miR-671-5p
Cnot7	18983	mmu-miR-301b-3p, mmu-miR-429-3p, mmu-miR-93-5p
Krtap16-3	71369	mmu-miR-677-3p
Dmac2	66349	mmu-miR-677-3p
Map3k13	71751	mmu-miR-26b-5p, mmu-miR-93-5p
Ino80	68142	mmu-miR-152-3p, mmu-miR-301b-3p
Endod1	71946	mmu-miR-301b-3p
Ddn	13199	mmu-miR-34a-5p
Evl	14026	mmu-miR-671-5p
Ucp3	22229	mmu-miR-152-3p
Zeb1	21417	mmu-miR-200a-3p, mmu-miR-301b-3p, mmu-miR-429-3p
Gramd3	107022	mmu-let-7a-5p, mmu-let-7c-5p, mmu-let-7d-5p, mmu-let-7e-5p, mmu-let-7f-5p, mmu-let-7g-5p, mmu-let-7i-5p, mmu-miR-25-3p, mmu-miR-92a-3p, mmu-miR-98-5p
Fut9	14348	mmu-miR-152-3p, mmu-miR-155-5p, mmu-miR-301b-3p, mmu-miR-34a-5p, mmu-miR-429-3p
Atp8a1	11980	mmu-miR-152-3p, mmu-miR-677-3p
P2rx1	18436	mmu-let-7a-5p, mmu-let-7c-5p, mmu-let-7d-5p, mmu-let-7e-5p, mmu-let-7f-5p, mmu-let-7g-5p, mmu-let-7i-5p, mmu-miR-98-5p
Pcdha10	12943	mmu-miR-93-5p
Fezf1	73191	mmu-miR-511-3p
Slc25a27	74011	mmu-let-7a-5p, mmu-let-7c-5p, mmu-let-7d-5p, mmu-let-7e-5p, mmu-let-7f-5p, mmu-let-7g-5p, mmu-let-7i-5p, mmu-miR-34a-5p, mmu-miR-98-5p
Ildr1	106347	mmu-miR-708-5p
Mat2a	232087	mmu-miR-26b-5p, mmu-miR-708-5p
Dcp2	70640	mmu-miR-152-3p, mmu-miR-200a-3p
Klhl6	239743	mmu-let-7a-5p, mmu-let-7c-5p, mmu-let-7d-5p, mmu-let-7e-5p, mmu-let-7f-5p, mmu-let-7g-5p, mmu-let-7i-5p, mmu-miR-98-5p
Tmem198b	73827	mmu-let-7a-5p, mmu-let-7c-5p, mmu-let-7d-5p, mmu-let-7e-5p, mmu-let-7f-5p, mmu-let-7g-5p, mmu-let-7i-5p, mmu-miR-98-5p
Ap1g1	11765	mmu-miR-301b-3p
Mmp24	17391	mmu-miR-93-5p
Tle4	21888	mmu-miR-155-5p, mmu-miR-93-5p
Paxip1	55982	mmu-miR-429-3p
Galnt7	108150	mmu-miR-196a-5p, mmu-miR-26b-5p, mmu-miR-34a-5p
Ing2	69260	mmu-miR-152-3p, mmu-miR-677-5p
Slc45a4	106068	mmu-miR-26b-5p
Scrt2	545474	mmu-miR-429-3p
Gsdmd	69146	mmu-miR-152-3p
Gabpa	14390	mmu-miR-429-3p, mmu-miR-484, mmu-miR-677-3p
Slc1a2	20511	mmu-miR-146b-5p, mmu-miR-429-3p, mmu-miR-671-5p
Cep120	225523	mmu-let-7a-5p, mmu-let-7c-5p, mmu-let-7d-5p, mmu-let-7e-5p, mmu-let-7f-5p, mmu-let-7g-5p, mmu-let-7i-5p, mmu-miR-200a-3p, mmu-miR-301b-3p, mmu-miR-93-5p, mmu-miR-98-5p
Golm1	105348	mmu-miR-677-3p
Rnf5	54197	mmu-let-7a-5p, mmu-let-7c-5p, mmu-let-7d-5p, mmu-let-7e-5p, mmu-let-7f-5p, mmu-let-7g-5p, mmu-let-7i-5p, mmu-miR-196a-5p, mmu-miR-429-3p, mmu-miR-98-5p
Amer3	211383	mmu-miR-484
Sept12	71089	mmu-let-7a-5p, mmu-let-7c-5p, mmu-let-7d-5p, mmu-let-7e-5p, mmu-let-7f-5p, mmu-let-7g-5p, mmu-let-7i-5p, mmu-miR-98-5p
Adgrl4	170757	mmu-miR-484
Onecut2	225631	mmu-let-7a-5p, mmu-let-7c-5p, mmu-let-7d-5p, mmu-let-7e-5p, mmu-let-7f-5p, mmu-let-7g-5p, mmu-let-7i-5p, mmu-miR-26b-5p, mmu-miR-511-3p, mmu-miR-98-5p
Smim13	108934	mmu-let-7a-5p, mmu-let-7c-5p, mmu-let-7d-5p, mmu-let-7e-5p, mmu-let-7f-5p, mmu-let-7g-5p, mmu-let-7i-5p, mmu-miR-155-5p, mmu-miR-200a-3p, mmu-miR-429-3p, mmu-miR-98-5p
Serinc4	574418	mmu-miR-34a-5p
Chmp2b	68942	mmu-miR-677-5p
Sorl1	20660	mmu-miR-25-3p, mmu-miR-92a-3p, mmu-miR-93-5p
Sms	20603	mmu-miR-152-3p
Ripor2	193385	mmu-let-7a-5p, mmu-let-7c-5p, mmu-let-7e-5p, mmu-let-7f-5p, mmu-let-7g-5p, mmu-let-7i-5p, mmu-miR-98-5p
Grp	225642	mmu-miR-25-3p, mmu-miR-92a-3p
Pcdh9	211712	mmu-miR-155-5p, mmu-miR-200a-3p, mmu-miR-25-3p, mmu-miR-26b-5p, mmu-miR-92a-3p
Ocln	18260	mmu-miR-26b-5p
Scn4b	399548	mmu-let-7a-5p, mmu-let-7c-5p, mmu-let-7d-5p, mmu-let-7e-5p, mmu-let-7f-5p, mmu-let-7g-5p, mmu-let-7i-5p, mmu-miR-677-3p, mmu-miR-98-5p
Kat6b	54169	mmu-miR-200a-3p
Stox2	71069	mmu-let-7a-5p, mmu-let-7c-5p, mmu-let-7d-5p, mmu-let-7e-5p, mmu-let-7f-5p, mmu-let-7g-5p, mmu-let-7i-5p, mmu-miR-152-3p, mmu-miR-196a-5p, mmu-miR-26b-5p, mmu-miR-511-3p, mmu-miR-671-5p, mmu-miR-98-5p
Vps37a	52348	mmu-miR-301b-3p
Nr3c2	110784	mmu-miR-155-5p
Hectd3	76608	mmu-miR-26b-5p
Gm5868	545758	mmu-miR-429-3p
Atp2b2	11941	mmu-miR-301b-3p, mmu-miR-93-5p
Slc1a1	20510	mmu-miR-200a-3p, mmu-miR-26b-5p
Tmem229b	268567	mmu-miR-200a-3p, mmu-miR-671-5p
Adamtsl3	269959	mmu-miR-25-3p, mmu-miR-92a-3p
Rundc3a	51799	mmu-miR-196a-5p
Frmd4b	232288	mmu-let-7a-5p, mmu-let-7c-5p, mmu-let-7d-5p, mmu-let-7e-5p, mmu-let-7f-5p, mmu-let-7g-5p, mmu-let-7i-5p, mmu-miR-26b-5p, mmu-miR-671-5p, mmu-miR-98-5p
Gpr165	76206	mmu-miR-34a-5p
Slc44a2	68682	mmu-miR-34a-5p
1810037I17Rik	67704	mmu-miR-677-5p
Zfp748	212276	mmu-miR-146b-5p, mmu-miR-429-3p
Pltp	18830	mmu-miR-200a-3p
Hspd1	15510	mmu-miR-677-5p
Gp1bb	14724	mmu-miR-677-5p
Masp1	17174	mmu-let-7a-5p, mmu-let-7c-5p, mmu-let-7d-5p, mmu-let-7e-5p, mmu-let-7f-5p, mmu-let-7g-5p, mmu-let-7i-5p, mmu-miR-98-5p
Btbd3	228662	mmu-let-7a-5p, mmu-let-7c-5p, mmu-let-7e-5p, mmu-let-7f-5p, mmu-let-7g-5p, mmu-let-7i-5p, mmu-miR-152-3p, mmu-miR-301b-3p, mmu-miR-677-5p, mmu-miR-98-5p
Hs3st1	15476	mmu-miR-152-3p, mmu-miR-301b-3p, mmu-miR-429-3p
Cdk13	69562	mmu-miR-200a-3p, mmu-miR-26b-5p
Dpysl4	26757	mmu-miR-34a-5p, mmu-miR-708-5p
Stau1	20853	mmu-miR-25-3p, mmu-miR-677-3p, mmu-miR-92a-3p
Jun	16476	mmu-miR-429-3p
Samd12	320679	mmu-miR-671-5p
3830403N18Rik	70691	mmu-miR-301b-3p
Mfsd4a	213006	mmu-let-7a-5p, mmu-let-7c-5p, mmu-let-7d-5p, mmu-let-7e-5p, mmu-let-7f-5p, mmu-let-7g-5p, mmu-let-7i-5p, mmu-miR-98-5p
Polr3a	218832	mmu-miR-26b-5p
Mfsd1	66868	mmu-miR-1249-3p
Idua	15932	mmu-let-7a-5p, mmu-let-7c-5p, mmu-let-7d-5p, mmu-let-7e-5p, mmu-let-7f-5p, mmu-let-7g-5p, mmu-let-7i-5p, mmu-miR-93-5p, mmu-miR-98-5p
Zfp553	233887	mmu-miR-34a-5p
Rilp	280408	mmu-miR-92a-3p
Slc24a2	76376	mmu-miR-152-3p, mmu-miR-301b-3p, mmu-miR-93-5p
Asap1	13196	mmu-let-7a-5p, mmu-let-7c-5p, mmu-let-7d-5p, mmu-let-7e-5p, mmu-let-7f-5p, mmu-let-7g-5p, mmu-let-7i-5p, mmu-miR-429-3p, mmu-miR-677-5p, mmu-miR-98-5p
D16Ertd472e	67102	mmu-miR-25-3p, mmu-miR-677-5p, mmu-miR-92a-3p
Rnf152	320311	mmu-miR-34a-5p
Bicd2	76895	mmu-miR-200a-3p, mmu-miR-93-5p
Abhd4	105501	mmu-miR-671-5p
Ywhag	22628	mmu-miR-200a-3p, mmu-miR-34a-5p, mmu-miR-429-3p
Jup	16480	mmu-miR-677-5p
Panx2	406218	mmu-let-7a-5p, mmu-let-7c-5p, mmu-let-7d-5p, mmu-let-7e-5p, mmu-let-7f-5p, mmu-let-7g-5p, mmu-let-7i-5p, mmu-miR-484, mmu-miR-93-5p, mmu-miR-98-5p
Arhgap19	71085	mmu-miR-677-3p
Hexa	15211	mmu-miR-34a-5p
Deptor	97998	mmu-miR-146b-5p, mmu-miR-26b-5p, mmu-miR-34a-5p, mmu-miR-708-5p
Lrrn4cl	68852	mmu-miR-511-3p
Tapt1	231225	mmu-miR-196a-5p, mmu-miR-301b-3p, mmu-miR-671-5p
Spryd7	66674	mmu-miR-429-3p
Lpgat1	226856	mmu-let-7a-5p, mmu-let-7c-5p, mmu-let-7d-5p, mmu-let-7e-5p, mmu-let-7f-5p, mmu-let-7g-5p, mmu-let-7i-5p, mmu-miR-93-5p, mmu-miR-98-5p
Map2k4	26398	mmu-miR-200a-3p, mmu-miR-25-3p, mmu-miR-92a-3p
Fhdc1	229474	mmu-miR-196a-5p
Irak1	16179	mmu-miR-146b-5p
Fsd2	244091	mmu-miR-26b-5p
Ero1l	50527	mmu-miR-200a-3p, mmu-miR-708-5p
Rcvrn	19674	mmu-miR-708-5p
Mlycd	56690	mmu-miR-155-5p
Serpini1	20713	mmu-miR-429-3p
Zfp282	101095	mmu-let-7a-5p, mmu-let-7c-5p, mmu-let-7d-5p, mmu-let-7e-5p, mmu-let-7f-5p, mmu-let-7g-5p, mmu-let-7i-5p, mmu-miR-34a-5p, mmu-miR-98-5p
Gtpbp2	56055	mmu-miR-511-3p
Cops3	26572	mmu-miR-155-5p
Samd8	67630	mmu-miR-146b-5p, mmu-miR-200a-3p, mmu-miR-26b-5p
Mafb	16658	mmu-miR-152-3p
Zc3h6	78751	mmu-miR-429-3p, mmu-miR-484
Map3k14	53859	mmu-miR-155-5p, mmu-miR-93-5p
Kdm2a	225876	mmu-miR-155-5p, mmu-miR-301b-3p, mmu-miR-93-5p
Wdcp	238037	mmu-miR-146b-5p
Gdi1	14567	mmu-miR-677-5p
Tbk1	56480	mmu-miR-429-3p
Vmn1r62	81016	mmu-miR-677-5p
Soat2	223920	mmu-let-7a-5p, mmu-let-7c-5p, mmu-let-7d-5p, mmu-let-7e-5p, mmu-let-7f-5p, mmu-let-7g-5p, mmu-let-7i-5p, mmu-miR-98-5p
Luzp4	434865	mmu-miR-152-3p
Ccdc127	67433	mmu-miR-200a-3p
Plp2	18824	mmu-miR-708-5p
Gm12657	667250	mmu-miR-155-5p
Psmb6	19175	mmu-miR-152-3p, mmu-miR-155-5p
Psme3	19192	mmu-miR-484, mmu-miR-511-3p
Rarb	218772	mmu-miR-146b-5p, mmu-miR-200a-3p
Clp1	98985	mmu-let-7a-5p, mmu-let-7c-5p, mmu-let-7d-5p, mmu-let-7e-5p, mmu-let-7f-5p, mmu-let-7g-5p, mmu-let-7i-5p, mmu-miR-98-5p
Epn2	13855	mmu-miR-152-3p, mmu-miR-34a-5p
Neo1	18007	mmu-miR-484
Lrig3	320398	mmu-let-7a-5p, mmu-let-7c-5p, mmu-let-7d-5p, mmu-let-7e-5p, mmu-let-7f-5p, mmu-let-7g-5p, mmu-let-7i-5p, mmu-miR-98-5p
Cops8	108679	mmu-miR-429-3p
Rbfox2	93686	mmu-let-7a-5p, mmu-let-7c-5p, mmu-let-7d-5p, mmu-let-7e-5p, mmu-let-7f-5p, mmu-let-7g-5p, mmu-let-7i-5p, mmu-miR-25-3p, mmu-miR-429-3p, mmu-miR-92a-3p, mmu-miR-98-5p
Taf9b	407786	mmu-let-7a-5p, mmu-let-7c-5p, mmu-let-7d-5p, mmu-let-7e-5p, mmu-let-7f-5p, mmu-let-7g-5p, mmu-let-7i-5p, mmu-miR-146b-5p, mmu-miR-98-5p
Lhfp	108927	mmu-miR-200a-3p, mmu-miR-429-3p
Fgf23	64654	mmu-let-7a-5p, mmu-let-7c-5p, mmu-let-7d-5p, mmu-let-7e-5p, mmu-let-7f-5p, mmu-let-7g-5p, mmu-let-7i-5p, mmu-miR-98-5p
Jph2	59091	mmu-miR-484
Lrp1	16971	mmu-miR-429-3p
Ugt1a1	394436	mmu-miR-200a-3p, mmu-miR-511-3p
Fhl1	14199	mmu-miR-429-3p
Fam43a	224093	mmu-miR-152-3p, mmu-miR-708-5p
Rps20	67427	mmu-miR-26b-5p, mmu-miR-677-3p
Prdm6	225518	mmu-miR-210-3p, mmu-miR-93-5p
Ntf3	18205	mmu-miR-429-3p
Ino80d	227195	mmu-miR-146b-5p
Stx16	228960	mmu-miR-484
Mmaa	109136	mmu-miR-484, mmu-miR-677-3p
Hnf4a	15378	mmu-miR-34a-5p
Flt1	14254	mmu-miR-429-3p, mmu-miR-93-5p
Phkb	102093	mmu-miR-677-5p
Ncan	13004	mmu-miR-484
Ccne2	12448	mmu-miR-200a-3p, mmu-miR-25-3p, mmu-miR-26b-5p, mmu-miR-34a-5p, mmu-miR-92a-3p
Sephs2	20768	mmu-miR-152-3p
Gpatch2l	70373	mmu-miR-200a-3p
Abca8b	27404	mmu-miR-429-3p
Ankrd10	102334	mmu-miR-301b-3p
Dennd5a	19347	mmu-miR-34a-5p, mmu-miR-429-3p, mmu-miR-484
Sdhaf2	66072	mmu-miR-1249-3p
Rest	19712	mmu-miR-26b-5p, mmu-miR-677-3p, mmu-miR-93-5p
Tsnax	53424	mmu-miR-93-5p
Col17a1	12821	mmu-miR-93-5p
Tbc1d31	210544	mmu-miR-511-3p
Plp1	18823	mmu-miR-26b-5p
Szrd1	213491	mmu-miR-152-3p, mmu-miR-301b-3p, mmu-miR-671-5p
Heg1	77446	mmu-miR-301b-3p, mmu-miR-93-5p
Olfm1	56177	mmu-miR-200a-3p, mmu-miR-93-5p
Epn1	13854	mmu-miR-200a-3p
Ptpn4	19258	mmu-miR-34a-5p, mmu-miR-429-3p, mmu-miR-93-5p
Lypd1	72585	mmu-miR-677-3p
Hormad1	67981	mmu-miR-146b-5p, mmu-miR-677-5p
Nagpa	27426	mmu-miR-26b-5p, mmu-miR-34a-5p
Fgd5	232237	mmu-miR-93-5p
Pgm2	72157	mmu-miR-34a-5p
Gem	14579	mmu-miR-429-3p
Hmga2	15364	mmu-let-7a-5p, mmu-let-7c-5p, mmu-let-7d-5p, mmu-let-7e-5p, mmu-let-7f-5p, mmu-let-7g-5p, mmu-let-7i-5p, mmu-miR-196a-5p, mmu-miR-98-5p
Asf1a	66403	mmu-miR-429-3p
Ptpn1	19246	mmu-miR-484
Capn10	23830	mmu-miR-26b-5p
Nedd1	17997	mmu-miR-429-3p
Cartpt	27220	mmu-miR-511-3p
Crhr1	12921	mmu-miR-34a-5p
Col10a1	12813	mmu-miR-26b-5p
Acp1	11431	mmu-miR-677-5p
Nup153	218210	mmu-miR-677-5p
Apobec3	80287	mmu-miR-26b-5p
Snapc1	75627	mmu-miR-25-3p, mmu-miR-92a-3p
Tbr1	21375	mmu-miR-155-5p
Mbd3l2	234988	mmu-miR-429-3p
Ppargc1a	19017	mmu-let-7a-5p, mmu-let-7c-5p, mmu-let-7e-5p, mmu-let-7f-5p, mmu-let-7g-5p, mmu-let-7i-5p, mmu-miR-511-3p, mmu-miR-98-5p
Foxr2	436240	mmu-miR-155-5p
Chmp3	66700	mmu-miR-301b-3p
Map4k4	26921	mmu-let-7a-5p, mmu-let-7c-5p, mmu-let-7d-5p, mmu-let-7e-5p, mmu-let-7f-5p, mmu-let-7g-5p, mmu-let-7i-5p, mmu-miR-429-3p, mmu-miR-677-3p, mmu-miR-98-5p
G6pc	14377	mmu-miR-429-3p
Slc8a1	20541	mmu-miR-677-5p
Pak6	214230	mmu-miR-301b-3p
Prr23a1	623166	mmu-miR-26b-5p
Arhgap23	58996	mmu-miR-708-5p
Ptpn3	545622	mmu-miR-93-5p
Pakap	677884	mmu-miR-200a-3p, mmu-miR-511-3p
Cpne1	266692	mmu-miR-429-3p
Mctp1	78771	mmu-miR-155-5p, mmu-miR-301b-3p, mmu-miR-34a-5p, mmu-miR-484
Mmgt2	216829	mmu-miR-429-3p, mmu-miR-484
Pgam1	18648	mmu-miR-25-3p, mmu-miR-92a-3p
Dock10	210293	mmu-miR-200a-3p, mmu-miR-301b-3p
Retreg2	227298	mmu-miR-93-5p
Csgalnact1	234356	mmu-miR-677-5p, mmu-miR-93-5p
Gfra4	14588	mmu-miR-152-3p
Ube2q2	109161	mmu-miR-93-5p
Pou2f1	18986	mmu-miR-155-5p, mmu-miR-511-3p, mmu-miR-671-5p
Hmga1	15361	mmu-let-7a-5p, mmu-let-7c-5p, mmu-let-7d-5p, mmu-let-7e-5p, mmu-let-7f-5p, mmu-let-7g-5p, mmu-let-7i-5p, mmu-miR-196a-5p, mmu-miR-26b-5p, mmu-miR-98-5p
Mpeg1	17476	mmu-miR-671-5p
Hcn3	15168	mmu-miR-34a-5p
Map2k1	26395	mmu-miR-34a-5p
Itgb1bp1	16413	mmu-miR-671-5p
Rap1a	109905	mmu-miR-26b-5p
Cdh11	12552	mmu-miR-429-3p
Ssr3	67437	mmu-miR-429-3p
Smr3a	20599	mmu-miR-155-5p
Gtf3c4	269252	mmu-miR-429-3p
Pdgfb	18591	mmu-let-7a-5p, mmu-let-7c-5p, mmu-let-7d-5p, mmu-let-7e-5p, mmu-let-7f-5p, mmu-let-7g-5p, mmu-let-7i-5p, mmu-miR-98-5p
Jakmip3	74004	mmu-miR-429-3p, mmu-miR-511-3p
Klf10	21847	mmu-miR-93-5p
Pex26	74043	mmu-miR-34a-5p
Lrrtm3	216028	mmu-miR-196a-5p
Kcmf1	74287	mmu-miR-210-3p
Nme4	56520	mmu-let-7a-5p, mmu-let-7c-5p, mmu-let-7d-5p, mmu-let-7e-5p, mmu-let-7f-5p, mmu-let-7g-5p, mmu-let-7i-5p, mmu-miR-196a-5p, mmu-miR-98-5p
Fam49b	223601	mmu-miR-200a-3p, mmu-miR-26b-5p
Erp44	76299	mmu-miR-34a-5p
Idh3b	170718	mmu-miR-677-5p
Rftn2	74013	mmu-miR-34a-5p
Adgrg2	237175	mmu-miR-34a-5p, mmu-miR-677-5p
Cdv3	321022	mmu-let-7a-5p, mmu-let-7c-5p, mmu-let-7d-5p, mmu-let-7e-5p, mmu-let-7f-5p, mmu-let-7g-5p, mmu-let-7i-5p, mmu-miR-26b-5p, mmu-miR-98-5p
C77080	97130	mmu-miR-93-5p
Alppl2	11650	mmu-miR-196a-5p
Arhgap12	75415	mmu-let-7a-5p, mmu-let-7c-5p, mmu-let-7d-5p, mmu-let-7e-5p, mmu-let-7f-5p, mmu-let-7g-5p, mmu-let-7i-5p, mmu-miR-200a-3p, mmu-miR-301b-3p, mmu-miR-671-5p, mmu-miR-93-5p, mmu-miR-98-5p
Basp1	70350	mmu-miR-429-3p
Hcn1	15165	mmu-miR-200a-3p, mmu-miR-26b-5p, mmu-miR-511-3p
Fam24b	69318	mmu-miR-429-3p
Ptpn2	19255	mmu-miR-155-5p, mmu-miR-26b-5p
Camta1	100072	mmu-miR-146b-5p, mmu-miR-301b-3p, mmu-miR-34a-5p, mmu-miR-93-5p
Ubash3b	72828	mmu-miR-25-3p, mmu-miR-92a-3p
Lysmd3	80289	mmu-miR-200a-3p
Mtfr2	71804	mmu-miR-34a-5p, mmu-miR-671-5p
Ifit1bl2	112419	mmu-miR-200a-3p
Slc39a14	213053	mmu-miR-671-5p, mmu-miR-677-3p
Lgi4	243914	mmu-miR-484
Zbtb7c	207259	mmu-miR-26b-5p
Hcn2	15166	mmu-miR-25-3p, mmu-miR-92a-3p
Gdf3	14562	mmu-miR-210-3p
Ptp4a1	19243	mmu-miR-301b-3p, mmu-miR-511-3p
Srgap3	259302	mmu-miR-671-5p, mmu-miR-93-5p
Slc43a1	72401	mmu-miR-210-3p
Ipo8	320727	mmu-miR-429-3p
Tbx22	245572	mmu-miR-155-5p
Hmgb2	97165	mmu-miR-26b-5p
Foxp2	114142	mmu-let-7a-5p, mmu-let-7c-5p, mmu-let-7d-5p, mmu-let-7e-5p, mmu-let-7f-5p, mmu-let-7g-5p, mmu-let-7i-5p, mmu-miR-671-5p, mmu-miR-98-5p
Dusp16	70686	mmu-let-7f-5p, mmu-miR-146b-5p, mmu-miR-152-3p
Mrpl17	27397	mmu-miR-200a-3p
AI987944	233168	mmu-miR-152-3p, mmu-miR-301b-3p
Narfl	67563	mmu-miR-708-5p
Rnf180	71816	mmu-miR-200a-3p
Acsl4	50790	mmu-miR-301b-3p, mmu-miR-34a-5p, mmu-miR-93-5p
Dnttip1	76233	mmu-miR-155-5p
Mfn1	67414	mmu-miR-26b-5p
Scd1	20249	mmu-miR-429-3p, mmu-miR-677-5p
Sar1b	66397	mmu-miR-25-3p, mmu-miR-26b-5p, mmu-miR-92a-3p, mmu-miR-93-5p
Chd8	67772	mmu-miR-155-5p
Clgn	12745	mmu-miR-26b-5p
Tmem248	71667	mmu-miR-26b-5p
Hspa4	15525	mmu-miR-152-3p
Serpinb6e	435350	mmu-miR-429-3p
Ptpro	19277	mmu-miR-25-3p, mmu-miR-671-5p, mmu-miR-92a-3p
Mtmr6	219135	mmu-miR-200a-3p, mmu-miR-429-3p
Fosl2	14284	mmu-miR-155-5p, mmu-miR-25-3p, mmu-miR-92a-3p
Olfr77	258336	mmu-miR-511-3p
Smarcd2	83796	mmu-miR-301b-3p, mmu-miR-677-3p
Lif	16878	mmu-miR-93-5p
Adam19	11492	mmu-miR-25-3p, mmu-miR-26b-5p, mmu-miR-92a-3p
Kcnj1	56379	mmu-miR-511-3p
Zfp592	233410	mmu-miR-200a-3p
Dhx40	67487	mmu-miR-155-5p
Cog4	102339	mmu-miR-677-3p
Fmnl2	71409	mmu-miR-677-3p
Cenpu	71876	mmu-miR-677-3p
Krt14	16664	mmu-miR-26b-5p
Gcnt2	14538	mmu-miR-200a-3p
Cyb5b	66427	mmu-miR-484
Pdcl	67466	mmu-miR-677-3p
Ddc	13195	mmu-miR-25-3p, mmu-miR-92a-3p
Fbxw7	50754	mmu-miR-25-3p, mmu-miR-429-3p, mmu-miR-92a-3p
Sfrp5	54612	mmu-miR-34a-5p
Esm1	71690	mmu-miR-301b-3p
Wdr82	77305	mmu-miR-429-3p, mmu-miR-677-3p
Prdx2	21672	mmu-miR-484
Maf	17132	mmu-miR-152-3p, mmu-miR-301b-3p
Cfl2	12632	mmu-miR-200a-3p, mmu-miR-301b-3p, mmu-miR-429-3p, mmu-miR-511-3p, mmu-miR-671-5p, mmu-miR-93-5p
Tlr3	142980	mmu-miR-26b-5p
Cep170	545389	mmu-miR-301b-3p, mmu-miR-93-5p
Arfgef2	99371	mmu-miR-200a-3p
Atxn7l3b	382423	mmu-miR-155-5p
Slc23a2	54338	mmu-miR-200a-3p, mmu-miR-429-3p
Slc5a3	53881	mmu-miR-146b-5p, mmu-miR-429-3p
Gcat	26912	mmu-let-7a-5p, mmu-let-7c-5p, mmu-let-7d-5p, mmu-let-7e-5p, mmu-let-7f-5p, mmu-let-7g-5p, mmu-let-7i-5p, mmu-miR-98-5p
Tm9sf3	107358	mmu-miR-155-5p, mmu-miR-34a-5p
Tet3	194388	mmu-let-7a-5p, mmu-let-7c-5p, mmu-let-7d-5p, mmu-let-7e-5p, mmu-let-7f-5p, mmu-let-7g-5p, mmu-let-7i-5p, mmu-miR-26b-5p, mmu-miR-301b-3p, mmu-miR-93-5p, mmu-miR-98-5p
Nrxn1	18189	mmu-miR-200a-3p, mmu-miR-511-3p
Daam1	208846	mmu-miR-25-3p, mmu-miR-301b-3p, mmu-miR-34a-5p, mmu-miR-92a-3p
Gimap7	231932	mmu-miR-152-3p
Pank1	75735	mmu-miR-152-3p, mmu-miR-155-5p, mmu-miR-34a-5p
Trappc8	75964	mmu-miR-155-5p, mmu-miR-677-3p
Ndufaf5	69487	mmu-miR-146b-5p, mmu-miR-301b-3p
Efr3a	76740	mmu-miR-200a-3p, mmu-miR-25-3p, mmu-miR-92a-3p
Caskin1	268932	mmu-let-7a-5p, mmu-let-7c-5p, mmu-let-7d-5p, mmu-let-7e-5p, mmu-let-7f-5p, mmu-let-7g-5p, mmu-let-7i-5p, mmu-miR-98-5p
Hic2	58180	mmu-let-7a-5p, mmu-let-7c-5p, mmu-let-7d-5p, mmu-let-7e-5p, mmu-let-7f-5p, mmu-let-7g-5p, mmu-let-7i-5p, mmu-miR-146b-5p, mmu-miR-200a-3p, mmu-miR-671-5p, mmu-miR-98-5p
Krtap5-3	77215	mmu-miR-34a-5p
Plekhg5	269608	mmu-miR-301b-3p
Ybey	216119	mmu-let-7a-5p, mmu-let-7c-5p, mmu-let-7d-5p, mmu-let-7e-5p, mmu-let-7f-5p, mmu-let-7g-5p, mmu-let-7i-5p, mmu-miR-98-5p
Zbtb18	30928	mmu-miR-152-3p, mmu-miR-26b-5p, mmu-miR-301b-3p, mmu-miR-92a-3p, mmu-miR-93-5p
2310057N15Rik	69696	mmu-miR-25-3p, mmu-miR-92a-3p
Zdhhc12	66220	mmu-miR-429-3p
Cntn1	12805	mmu-miR-200a-3p, mmu-miR-25-3p, mmu-miR-429-3p, mmu-miR-92a-3p
Gipc1	67903	mmu-let-7a-5p, mmu-let-7c-5p, mmu-let-7d-5p, mmu-let-7e-5p, mmu-let-7f-5p, mmu-let-7g-5p, mmu-let-7i-5p, mmu-miR-98-5p
Glra1	14654	mmu-miR-25-3p, mmu-miR-92a-3p
Bag5	70369	mmu-miR-429-3p
Slc25a36	192287	mmu-miR-25-3p, mmu-miR-92a-3p, mmu-miR-93-5p
Disp2	214240	mmu-miR-484
Phf6	70998	mmu-miR-26b-5p, mmu-miR-429-3p, mmu-miR-484
Tcfl5	277353	mmu-miR-708-5p
Jrk	16469	mmu-miR-34a-5p
Alkal2	100294583	mmu-miR-301b-3p
Mcfd2	193813	mmu-miR-146b-5p, mmu-miR-34a-5p, mmu-miR-484
Acox3	80911	mmu-miR-151-5p
Gsto1	14873	mmu-miR-34a-5p
Zfyve1	217695	mmu-miR-146b-5p
Ptprm	19274	mmu-miR-152-3p, mmu-miR-34a-5p
Pls3	102866	mmu-miR-146b-5p, mmu-miR-429-3p
Nfs1	18041	mmu-miR-34a-5p
Adsl	11564	mmu-miR-200a-3p
Slc36a2	246049	mmu-miR-671-5p
Rinl	320435	mmu-miR-34a-5p
Sdc2	15529	mmu-miR-200a-3p, mmu-miR-25-3p, mmu-miR-677-5p, mmu-miR-92a-3p
Slco6c1	74441	mmu-miR-25-3p, mmu-miR-92a-3p
Calhm4	270711	mmu-miR-677-3p
Pak2	224105	mmu-miR-26b-5p
Slc25a18	71803	mmu-let-7a-5p, mmu-let-7c-5p, mmu-let-7d-5p, mmu-let-7e-5p, mmu-let-7f-5p, mmu-let-7g-5p, mmu-let-7i-5p, mmu-miR-98-5p
Ints2	70422	mmu-let-7a-5p, mmu-let-7c-5p, mmu-let-7d-5p, mmu-let-7e-5p, mmu-let-7f-5p, mmu-let-7g-5p, mmu-let-7i-5p, mmu-miR-146b-5p, mmu-miR-26b-5p, mmu-miR-429-3p, mmu-miR-98-5p
Rapgefl1	268480	mmu-miR-93-5p
Celsr2	53883	mmu-miR-93-5p
Adam17	11491	mmu-miR-152-3p, mmu-miR-26b-5p, mmu-miR-677-3p
Clip1	56430	mmu-miR-301b-3p, mmu-miR-429-3p
Armc9	78795	mmu-miR-152-3p
Rab3gap2	98732	mmu-let-7a-5p, mmu-let-7c-5p, mmu-let-7d-5p, mmu-let-7e-5p, mmu-let-7f-5p, mmu-let-7g-5p, mmu-let-7i-5p, mmu-miR-25-3p, mmu-miR-92a-3p, mmu-miR-98-5p
Cpeb4	67579	mmu-miR-25-3p, mmu-miR-92a-3p
Znrf1	170737	mmu-miR-152-3p
Gkap1	56278	mmu-miR-677-3p
Rab35	77407	mmu-miR-677-3p
Bloc1s2	73689	mmu-miR-26b-5p
Ttll4	67534	mmu-let-7a-5p, mmu-let-7c-5p, mmu-let-7d-5p, mmu-let-7e-5p, mmu-let-7f-5p, mmu-let-7g-5p, mmu-let-7i-5p, mmu-miR-98-5p
Fam47c	70864	mmu-miR-26b-5p
Themis	210757	mmu-miR-677-5p
Zfp386	56220	mmu-miR-677-3p
Suclg2	20917	mmu-miR-671-5p
Top3a	21975	mmu-miR-152-3p
Acyp2	75572	mmu-miR-152-3p
Ptprk	19272	mmu-miR-155-5p, mmu-miR-25-3p, mmu-miR-677-3p, mmu-miR-677-5p, mmu-miR-92a-3p
Azin1	54375	mmu-miR-25-3p, mmu-miR-92a-3p
Ccdc71l	72123	mmu-let-7a-5p, mmu-let-7c-5p, mmu-let-7d-5p, mmu-let-7e-5p, mmu-let-7f-5p, mmu-let-7g-5p, mmu-let-7i-5p, mmu-miR-93-5p, mmu-miR-98-5p
Mmgt1	236792	mmu-miR-301b-3p, mmu-miR-429-3p
Elmod2	244548	mmu-miR-429-3p
Rdh11	17252	mmu-miR-34a-5p
Rpa2	19891	mmu-miR-484
Mroh2a	100040766	mmu-miR-34a-5p
Acvrl1	11482	mmu-miR-484
Ak4	11639	mmu-miR-200a-3p
Klhdc8b	78267	mmu-let-7a-5p, mmu-let-7c-5p, mmu-let-7d-5p, mmu-let-7e-5p, mmu-let-7f-5p, mmu-let-7g-5p, mmu-let-7i-5p, mmu-miR-98-5p
Rnf144a	108089	mmu-miR-671-5p
Hapln1	12950	mmu-miR-429-3p
Rc3h2	319817	mmu-miR-152-3p, mmu-miR-155-5p, mmu-miR-200a-3p
Acrv1	11451	mmu-miR-25-3p, mmu-miR-92a-3p
Pias1	56469	mmu-miR-26b-5p
Usp46	69727	mmu-miR-671-5p, mmu-miR-93-5p
Arhgef15	442801	mmu-let-7a-5p, mmu-let-7c-5p, mmu-let-7d-5p, mmu-let-7e-5p, mmu-let-7f-5p, mmu-let-7g-5p, mmu-let-7i-5p, mmu-miR-98-5p
Sec31a	69162	mmu-miR-511-3p
Xkr4	497097	mmu-miR-155-5p, mmu-miR-429-3p, mmu-miR-511-3p
Sprr2a2	100303744	mmu-miR-429-3p
Avl9	78937	mmu-miR-25-3p, mmu-miR-92a-3p
Atp7b	11979	mmu-miR-677-5p
Tssk6	83984	mmu-miR-92a-3p
Ssbp2	66970	mmu-miR-25-3p, mmu-miR-92a-3p
Nrf1	18181	mmu-miR-25-3p, mmu-miR-429-3p, mmu-miR-92a-3p
Atg2b	76559	mmu-miR-93-5p
Ints14	69882	mmu-miR-93-5p
Vkorc1l1	69568	mmu-miR-429-3p
Nos1	18125	mmu-miR-34a-5p
Lipt2	67164	mmu-let-7a-5p, mmu-let-7c-5p, mmu-let-7d-5p, mmu-let-7e-5p, mmu-let-7f-5p, mmu-let-7g-5p, mmu-let-7i-5p, mmu-miR-677-5p, mmu-miR-98-5p
Slc22a3	20519	mmu-miR-146b-5p
Bcl7b	12054	mmu-miR-152-3p, mmu-miR-26b-5p, mmu-miR-484, mmu-miR-677-5p
Mfsd4b5	215928	mmu-miR-671-5p
Tubal3	238463	mmu-miR-93-5p
Ankrd40	71452	mmu-miR-429-3p
U2surp	67958	mmu-miR-93-5p
Crebzf	233490	mmu-miR-26b-5p
Ptprj	19271	mmu-miR-155-5p, mmu-miR-25-3p, mmu-miR-671-5p, mmu-miR-677-3p, mmu-miR-92a-3p, mmu-miR-93-5p
Trps1	83925	mmu-miR-155-5p, mmu-miR-429-3p, mmu-miR-484
Dynlt3	67117	mmu-miR-25-3p, mmu-miR-92a-3p
Rnf24	51902	mmu-miR-671-5p
Paqr5	74090	mmu-miR-146b-5p, mmu-miR-677-3p
Nkiras1	69721	mmu-miR-146b-5p, mmu-miR-511-3p, mmu-miR-93-5p
Adgrl2	99633	mmu-miR-429-3p
Lemd3	380664	mmu-miR-671-5p
Tdrkh	72634	mmu-miR-146b-5p
Slc16a9	66859	mmu-let-7a-5p, mmu-let-7c-5p, mmu-let-7d-5p, mmu-let-7e-5p, mmu-let-7f-5p, mmu-let-7g-5p, mmu-let-7i-5p, mmu-miR-93-5p, mmu-miR-98-5p
Nova1	664883	mmu-miR-146b-5p, mmu-miR-152-3p, mmu-miR-155-5p, mmu-miR-25-3p, mmu-miR-429-3p, mmu-miR-677-5p, mmu-miR-92a-3p
Grid2ip	170935	mmu-let-7a-5p, mmu-let-7c-5p, mmu-let-7d-5p, mmu-let-7e-5p, mmu-let-7f-5p, mmu-let-7g-5p, mmu-let-7i-5p, mmu-miR-98-5p
Zfp26	22688	mmu-miR-200a-3p
Osr1	23967	mmu-miR-93-5p
Ifi214	545384	mmu-miR-25-3p, mmu-miR-92a-3p
Gm27021	105734727	mmu-miR-708-5p
Anks1b	77531	mmu-miR-26b-5p, mmu-miR-671-5p
Herc6	67138	mmu-miR-26b-5p
Kdm5a	214899	mmu-miR-196a-5p, mmu-miR-34a-5p, mmu-miR-677-3p
1700047I17Rik2	100101807	mmu-miR-200a-3p, mmu-miR-677-5p
Ncoa3	17979	mmu-miR-301b-3p, mmu-miR-93-5p
Sall3	20689	mmu-let-7a-5p, mmu-let-7c-5p, mmu-let-7d-5p, mmu-let-7e-5p, mmu-let-7f-5p, mmu-let-7g-5p, mmu-let-7i-5p, mmu-miR-26b-5p, mmu-miR-93-5p, mmu-miR-98-5p
Serpina3i	628900	mmu-miR-671-5p
Cdh12	215654	mmu-miR-146b-5p, mmu-miR-155-5p
Phf21b	271305	mmu-miR-155-5p, mmu-miR-429-3p
Ank3	11735	mmu-miR-34a-5p, mmu-miR-429-3p, mmu-miR-677-5p
Ldlrad3	241576	mmu-miR-708-5p
Ttc19	72795	mmu-miR-34a-5p
Atl3	109168	mmu-miR-301b-3p, mmu-miR-93-5p
Mafk	17135	mmu-miR-25-3p, mmu-miR-92a-3p
Lemd2	224640	mmu-miR-429-3p
Hs6st3	50787	mmu-miR-677-5p
Zc2hc1c	72350	mmu-miR-677-5p
Atp7a	11977	mmu-miR-152-3p, mmu-miR-25-3p, mmu-miR-92a-3p
Cstf2	108062	mmu-miR-26b-5p
Il23r	209590	mmu-miR-34a-5p
Map10	74393	mmu-miR-26b-5p
Lmo2	16909	mmu-miR-677-3p
Msl2	77853	mmu-miR-429-3p
B3gnt5	108105	mmu-miR-146b-5p
Slc22a2	20518	mmu-miR-152-3p
Thrb	21834	mmu-miR-146b-5p, mmu-miR-200a-3p, mmu-miR-34a-5p
Nckap1	50884	mmu-miR-671-5p
Myb	17863	mmu-miR-155-5p, mmu-miR-301b-3p, mmu-miR-429-3p, mmu-miR-484
Bzw1	66882	mmu-let-7a-5p, mmu-let-7c-5p, mmu-let-7d-5p, mmu-let-7e-5p, mmu-let-7f-5p, mmu-let-7g-5p, mmu-let-7i-5p, mmu-miR-98-5p
Inpp5d	16331	mmu-miR-155-5p
Adam12	11489	mmu-miR-301b-3p, mmu-miR-34a-5p
Klf12	16597	mmu-miR-200a-3p, mmu-miR-92a-3p, mmu-miR-93-5p
Dpp8	74388	mmu-miR-34a-5p
Tnr	21960	mmu-miR-484
Ncoa1	17977	mmu-miR-152-3p
Ak2	11637	mmu-miR-200a-3p, mmu-miR-511-3p
Asprv1	67855	mmu-miR-484
Camsap2	67886	mmu-miR-200a-3p, mmu-miR-26b-5p, mmu-miR-429-3p
Rnf149	67702	mmu-miR-155-5p, mmu-miR-26b-5p
Arnt2	11864	mmu-miR-671-5p, mmu-miR-677-3p
Mxd4	17122	mmu-miR-429-3p
Nectin4	71740	mmu-miR-429-3p
Foxj1	15223	mmu-miR-200a-3p
Cdon	57810	mmu-miR-200a-3p
Pin1	23988	mmu-miR-429-3p
Hps6	20170	mmu-miR-25-3p, mmu-miR-92a-3p
Mknk2	17347	mmu-miR-25-3p, mmu-miR-26b-5p, mmu-miR-92a-3p, mmu-miR-93-5p
Col22a1	69700	mmu-miR-26b-5p
Chrna6	11440	mmu-miR-677-5p
Ncoa2	17978	mmu-miR-200a-3p, mmu-miR-429-3p
Smtn	29856	mmu-miR-25-3p, mmu-miR-92a-3p
Klhdc7a	242721	mmu-miR-677-3p
Rab14	68365	mmu-miR-152-3p, mmu-miR-25-3p, mmu-miR-301b-3p, mmu-miR-92a-3p
Kcnq4	60613	mmu-miR-26b-5p
Hs6st2	50786	mmu-miR-200a-3p
Fam169a	320557	mmu-miR-708-5p
Mon2	67074	mmu-let-7a-5p, mmu-let-7c-5p, mmu-let-7e-5p, mmu-let-7f-5p, mmu-let-7g-5p, mmu-let-7i-5p, mmu-miR-301b-3p, mmu-miR-429-3p, mmu-miR-98-5p
Wnt7a	22421	mmu-miR-511-3p
Slc45a3	212980	mmu-miR-26b-5p, mmu-miR-92a-3p
Rtf1	76246	mmu-miR-26b-5p, mmu-miR-34a-5p, mmu-miR-429-3p
Serpine1	18787	mmu-miR-152-3p
Bcat2	12036	mmu-miR-25-3p, mmu-miR-92a-3p
Fbxo31	76454	mmu-miR-93-5p
Cdkn1c	12577	mmu-miR-92a-3p
Thra	21833	mmu-miR-93-5p
Nvl	67459	mmu-miR-34a-5p
Efcab7	230500	mmu-miR-200a-3p
Prrt2	69017	mmu-miR-484
Esr2	13983	mmu-let-7a-5p, mmu-let-7c-5p, mmu-let-7d-5p, mmu-let-7e-5p, mmu-let-7f-5p, mmu-let-7g-5p, mmu-let-7i-5p, mmu-miR-98-5p
Pcdh20	219257	mmu-let-7a-5p, mmu-let-7c-5p, mmu-let-7d-5p, mmu-let-7e-5p, mmu-let-7f-5p, mmu-let-7g-5p, mmu-let-7i-5p, mmu-miR-677-5p, mmu-miR-98-5p
Lyplal1	226791	mmu-miR-34a-5p
Chmp1b	67064	mmu-miR-511-3p
Lhfpl3	269629	mmu-miR-25-3p, mmu-miR-92a-3p
Chrna4	11438	mmu-miR-677-3p
Fam167a	219148	mmu-miR-34a-5p
Nmrk1	225994	mmu-miR-26b-5p
Haus6	230376	mmu-miR-677-5p
Tmem150c	231503	mmu-miR-677-5p
Gm813	328695	mmu-miR-146b-5p
Matn3	17182	mmu-miR-511-3p
Neurog2	11924	mmu-miR-93-5p
Ipmk	69718	mmu-miR-200a-3p
Zfp442	668923	mmu-miR-301b-3p
Serf2	378702	mmu-let-7a-5p, mmu-let-7c-5p, mmu-let-7d-5p, mmu-let-7e-5p, mmu-let-7f-5p, mmu-let-7g-5p, mmu-let-7i-5p, mmu-miR-98-5p
Rab21	216344	mmu-miR-34a-5p, mmu-miR-429-3p
Mfsd10	68294	mmu-miR-671-5p
Mknk1	17346	mmu-miR-429-3p
Arrdc4	66412	mmu-let-7a-5p, mmu-let-7c-5p, mmu-let-7d-5p, mmu-let-7e-5p, mmu-let-7f-5p, mmu-let-7g-5p, mmu-let-7i-5p, mmu-miR-25-3p, mmu-miR-92a-3p, mmu-miR-98-5p
Ptpre	19267	mmu-miR-484
Fbxo32	67731	mmu-let-7f-5p, mmu-let-7i-5p
Bcap31	27061	mmu-miR-511-3p
Mov10l1	83456	mmu-miR-34a-5p
Ank1	11733	mmu-miR-429-3p
Rtl4	619287	mmu-miR-34a-5p
Neurog3	11925	mmu-miR-93-5p
Aktip	14339	mmu-miR-200a-3p, mmu-miR-511-3p, mmu-miR-93-5p
Asb4	65255	mmu-miR-146b-5p, mmu-miR-511-3p
Hs6st1	50785	mmu-miR-708-5p
Vps33b	233405	mmu-miR-511-3p
Taf2	319944	mmu-miR-511-3p
Ptcd1	71799	mmu-miR-34a-5p
Hprt	15452	mmu-miR-301b-3p
Prr16	71373	mmu-miR-677-5p, mmu-miR-93-5p
Bcat1	12035	mmu-let-7a-5p, mmu-let-7c-5p, mmu-let-7d-5p, mmu-let-7e-5p, mmu-let-7f-5p, mmu-let-7g-5p, mmu-let-7i-5p, mmu-miR-671-5p, mmu-miR-98-5p
Serpina3n	20716	mmu-miR-484, mmu-miR-671-5p
Ddx19a	13680	mmu-let-7a-5p, mmu-let-7c-5p, mmu-let-7d-5p, mmu-let-7e-5p, mmu-let-7f-5p, mmu-let-7g-5p, mmu-let-7i-5p, mmu-miR-196a-5p, mmu-miR-98-5p
Cdkn1b	12576	mmu-miR-152-3p, mmu-miR-196a-5p
Asb1	65247	mmu-miR-34a-5p
Rtn4rl1	237847	mmu-miR-200a-3p, mmu-miR-34a-5p
Rimbp2	231760	mmu-miR-25-3p, mmu-miR-92a-3p
Cdk16	18555	mmu-miR-25-3p, mmu-miR-92a-3p
Satb1	20230	mmu-miR-155-5p
Esr1	13982	mmu-miR-152-3p, mmu-miR-26b-5p, mmu-miR-301b-3p
Phf11c	628705	mmu-miR-429-3p
Mxd1	17119	mmu-let-7a-5p, mmu-let-7c-5p, mmu-let-7d-5p, mmu-let-7e-5p, mmu-let-7f-5p, mmu-let-7g-5p, mmu-let-7i-5p, mmu-miR-152-3p, mmu-miR-98-5p
Vat1l	270097	mmu-miR-429-3p
Kcnj10	16513	mmu-miR-146b-5p, mmu-miR-93-5p
Wdr26	226757	mmu-miR-200a-3p, mmu-miR-484
Ptprg	19270	mmu-miR-196a-5p, mmu-miR-200a-3p, mmu-miR-25-3p, mmu-miR-301b-3p, mmu-miR-677-5p, mmu-miR-92a-3p
Adam10	11487	mmu-miR-152-3p, mmu-miR-155-5p, mmu-miR-25-3p, mmu-miR-34a-5p, mmu-miR-677-5p, mmu-miR-92a-3p
Tsc22d1	21807	mmu-miR-429-3p
Psmd11	69077	mmu-miR-196a-5p
Moap1	64113	mmu-miR-155-5p, mmu-miR-429-3p
Clic5	224796	mmu-miR-25-3p, mmu-miR-26b-5p, mmu-miR-92a-3p
Paip2	67869	mmu-miR-200a-3p
Rpe	66646	mmu-miR-677-3p
Fat2	245827	mmu-miR-93-5p
H2-M10.1	14985	mmu-miR-677-3p
Twnk	226153	mmu-miR-484
Ptprd	19266	mmu-miR-200a-3p, mmu-miR-25-3p, mmu-miR-26b-5p, mmu-miR-92a-3p
Cd38	12494	mmu-miR-200a-3p
Tom1l2	216810	mmu-miR-671-5p
Igf2bp2	319765	mmu-let-7a-5p, mmu-let-7c-5p, mmu-let-7d-5p, mmu-let-7e-5p, mmu-let-7f-5p, mmu-let-7g-5p, mmu-let-7i-5p, mmu-miR-98-5p
Steap4	117167	mmu-miR-429-3p
Wsb1	78889	mmu-miR-155-5p, mmu-miR-429-3p
Selenow	20364	mmu-miR-151-5p
Rabif	98710	mmu-miR-429-3p, mmu-miR-708-5p
Kif13a	16553	mmu-miR-429-3p, mmu-miR-93-5p
Senp2	75826	mmu-let-7a-5p, mmu-let-7c-5p, mmu-let-7d-5p, mmu-let-7e-5p, mmu-let-7f-5p, mmu-let-7g-5p, mmu-let-7i-5p, mmu-miR-98-5p
Xpo1	103573	mmu-miR-677-3p
Stac2	217154	mmu-miR-26b-5p
Dna2	327762	mmu-let-7a-5p, mmu-let-7c-5p, mmu-let-7d-5p, mmu-let-7e-5p, mmu-let-7f-5p, mmu-let-7g-5p, mmu-let-7i-5p, mmu-miR-98-5p
Dcbld2	73379	mmu-miR-301b-3p, mmu-miR-429-3p, mmu-miR-484, mmu-miR-677-5p, mmu-miR-93-5p
Suco	226551	mmu-miR-93-5p
Vhl	22346	mmu-miR-677-5p
Lxn	17035	mmu-miR-196a-5p
Frmd6	319710	mmu-miR-200a-3p, mmu-miR-301b-3p, mmu-miR-429-3p, mmu-miR-93-5p
Chrna1	11435	mmu-miR-1249-3p
Nrg4	83961	mmu-miR-301b-3p, mmu-miR-484
Cdkn1a	12575	mmu-miR-93-5p
Dcaf7	71833	mmu-miR-26b-5p, mmu-miR-34a-5p
Lipm	78753	mmu-miR-155-5p
Plpp3	67916	mmu-miR-429-3p
Mrgpre	244238	mmu-miR-34a-5p, mmu-miR-511-3p
Rer1	67830	mmu-miR-146b-5p
Dock3	208869	mmu-let-7a-5p, mmu-let-7c-5p, mmu-let-7d-5p, mmu-let-7e-5p, mmu-let-7f-5p, mmu-let-7g-5p, mmu-let-7i-5p, mmu-miR-301b-3p, mmu-miR-671-5p, mmu-miR-98-5p
Rps6ka5	73086	mmu-miR-155-5p, mmu-miR-93-5p
Sh2b3	16923	mmu-let-7a-5p, mmu-let-7c-5p, mmu-let-7d-5p, mmu-let-7e-5p, mmu-let-7f-5p, mmu-let-7g-5p, mmu-let-7i-5p, mmu-miR-98-5p
Gm15091	382244	mmu-miR-152-3p
Ahdc1	230793	mmu-miR-152-3p
Fbxo43	78803	mmu-miR-26b-5p
Rarg	19411	mmu-miR-34a-5p
Etl4	208618	mmu-miR-152-3p, mmu-miR-200a-3p, mmu-miR-34a-5p
Dennd5b	320560	mmu-miR-200a-3p, mmu-miR-429-3p, mmu-miR-93-5p
Map6d1	208158	mmu-miR-93-5p
Icos	54167	mmu-miR-677-3p
Thoc1	225160	mmu-let-7a-5p, mmu-let-7c-5p, mmu-let-7d-5p, mmu-let-7e-5p, mmu-let-7f-5p, mmu-let-7g-5p, mmu-let-7i-5p, mmu-miR-155-5p, mmu-miR-98-5p
Upp2	76654	mmu-miR-155-5p
Flrt3	71436	mmu-miR-677-3p
Mfap3l	71306	mmu-miR-26b-5p, mmu-miR-301b-3p, mmu-miR-93-5p
Klhl15	236904	mmu-miR-301b-3p
Kcnk10	72258	mmu-miR-146b-5p, mmu-miR-93-5p
Serpina3k	20714	mmu-miR-146b-5p
Abhd18	269423	mmu-miR-200a-3p, mmu-miR-26b-5p
6030498E09Rik	77883	mmu-miR-708-5p
Rnf217	268291	mmu-miR-196a-5p
Aph1b	208117	mmu-miR-484, mmu-miR-511-3p
Spib	272382	mmu-miR-484
Dpys	64705	mmu-miR-677-3p
Nub1	53312	mmu-miR-511-3p
Tmx1	72736	mmu-miR-196a-5p, mmu-miR-26b-5p
Tcerg1	56070	mmu-miR-200a-3p
Sept11	52398	mmu-miR-155-5p, mmu-miR-200a-3p
Uevld	54122	mmu-miR-93-5p
Atp8b4	241633	mmu-let-7a-5p, mmu-let-7c-5p, mmu-let-7d-5p, mmu-let-7e-5p, mmu-let-7f-5p, mmu-let-7g-5p, mmu-let-7i-5p, mmu-miR-196a-5p, mmu-miR-98-5p
Cemip2	83921	mmu-let-7a-5p, mmu-let-7c-5p, mmu-let-7d-5p, mmu-let-7e-5p, mmu-let-7f-5p, mmu-let-7g-5p, mmu-let-7i-5p, mmu-miR-26b-5p, mmu-miR-98-5p
Apol10b	328561	mmu-miR-155-5p
Numa1	101706	mmu-miR-152-3p
Fam120c	207375	mmu-miR-511-3p, mmu-miR-677-3p
Hspa13	110920	mmu-miR-146b-5p, mmu-miR-429-3p
Uros	22276	mmu-miR-34a-5p
Eml2	72205	mmu-miR-152-3p
Nox4	50490	mmu-miR-25-3p, mmu-miR-511-3p, mmu-miR-92a-3p
Fmr1	14265	mmu-miR-152-3p, mmu-miR-200a-3p, mmu-miR-25-3p, mmu-miR-301b-3p, mmu-miR-429-3p, mmu-miR-677-5p, mmu-miR-92a-3p
Cnep1r1	382030	mmu-miR-25-3p, mmu-miR-429-3p, mmu-miR-92a-3p
Strbp	20744	mmu-let-7a-5p, mmu-let-7c-5p, mmu-let-7d-5p, mmu-let-7e-5p, mmu-let-7f-5p, mmu-let-7g-5p, mmu-let-7i-5p, mmu-miR-146b-5p, mmu-miR-155-5p, mmu-miR-26b-5p, mmu-miR-429-3p, mmu-miR-511-3p, mmu-miR-677-3p, mmu-miR-677-5p, mmu-miR-98-5p
Cyren	78412	mmu-miR-484
Tnf	21926	mmu-miR-301b-3p
Ssrp1	20833	mmu-miR-708-5p
Scamp4	56214	mmu-miR-34a-5p
Pgs1	74451	mmu-miR-708-5p
Myo1e	71602	mmu-miR-34a-5p
Nadk	192185	mmu-miR-677-3p
Tgfbr3	21814	mmu-let-7a-5p, mmu-let-7c-5p, mmu-let-7d-5p, mmu-let-7e-5p, mmu-let-7f-5p, mmu-let-7g-5p, mmu-let-7i-5p, mmu-miR-196a-5p, mmu-miR-200a-3p, mmu-miR-484, mmu-miR-98-5p
Osbpl6	99031	mmu-miR-146b-5p, mmu-miR-200a-3p
Tasp1	75812	mmu-miR-146b-5p
Prr14l	215476	mmu-miR-301b-3p, mmu-miR-484, mmu-miR-511-3p, mmu-miR-93-5p
Arpc5	67771	mmu-miR-200a-3p, mmu-miR-25-3p, mmu-miR-92a-3p
Plpp5	71910	mmu-let-7a-5p, mmu-let-7c-5p, mmu-let-7d-5p, mmu-let-7e-5p, mmu-let-7f-5p, mmu-let-7g-5p, mmu-let-7i-5p, mmu-miR-98-5p
Ptprb	19263	mmu-miR-26b-5p
Trhde	237553	mmu-let-7a-5p, mmu-let-7c-5p, mmu-let-7d-5p, mmu-let-7e-5p, mmu-let-7f-5p, mmu-let-7g-5p, mmu-let-7i-5p, mmu-miR-200a-3p, mmu-miR-98-5p
Nkd1	93960	mmu-let-7a-5p, mmu-let-7c-5p, mmu-let-7d-5p, mmu-let-7e-5p, mmu-let-7f-5p, mmu-let-7g-5p, mmu-let-7i-5p, mmu-miR-200a-3p, mmu-miR-98-5p
Vash1	238328	mmu-miR-429-3p
Vmn1r45	22297	mmu-miR-677-5p
Thoc2	331401	mmu-let-7a-5p, mmu-let-7c-5p, mmu-let-7d-5p, mmu-let-7e-5p, mmu-let-7f-5p, mmu-let-7g-5p, mmu-let-7i-5p, mmu-miR-98-5p
Sap30	60406	mmu-miR-511-3p
Arid4a	238247	mmu-miR-34a-5p, mmu-miR-93-5p
Zfp449	78619	mmu-miR-511-3p
Eddm3b	219026	mmu-miR-146b-5p, mmu-miR-429-3p
Ccnf	12449	mmu-miR-152-3p, mmu-miR-677-5p
Slc12a7	20499	mmu-miR-671-5p, mmu-miR-93-5p
Stx18	71116	mmu-miR-511-3p
Miga1	215708	mmu-miR-301b-3p
Foxg1	15228	mmu-miR-429-3p
Mosmo	233812	mmu-miR-429-3p, mmu-miR-708-5p, mmu-miR-93-5p
Mtif3	76366	mmu-miR-152-3p
Ddx3x	13205	mmu-miR-25-3p, mmu-miR-26b-5p, mmu-miR-677-3p, mmu-miR-92a-3p
Tnip1	57783	mmu-miR-671-5p
Dync1i1	13426	mmu-miR-155-5p, mmu-miR-200a-3p
Phtf2	68770	mmu-miR-25-3p, mmu-miR-429-3p, mmu-miR-92a-3p, mmu-miR-93-5p
Lrrc58	320184	mmu-miR-200a-3p, mmu-miR-677-3p, mmu-miR-677-5p
Tgfbr2	21813	mmu-miR-301b-3p, mmu-miR-93-5p
Map7d1	245877	mmu-miR-200a-3p
Caprin2	232560	mmu-miR-301b-3p
Zdhhc16	74168	mmu-miR-34a-5p
Resf1	67246	mmu-miR-26b-5p
Scrn3	74616	mmu-miR-429-3p
Tnks2	74493	mmu-miR-200a-3p, mmu-miR-26b-5p, mmu-miR-677-5p, mmu-miR-93-5p
Arhgap26	71302	mmu-miR-34a-5p, mmu-miR-93-5p
Ptpra	19262	mmu-miR-146b-5p
Trmt2b	215201	mmu-miR-511-3p
Irs4	16370	mmu-miR-34a-5p, mmu-miR-429-3p
Stk38l	232533	mmu-miR-152-3p
Serpinb2	18788	mmu-miR-200a-3p, mmu-miR-511-3p
Plekhg6	213522	mmu-let-7a-5p, mmu-let-7c-5p, mmu-let-7d-5p, mmu-let-7e-5p, mmu-let-7f-5p, mmu-let-7g-5p, mmu-let-7i-5p, mmu-miR-98-5p
Gpr107	277463	mmu-miR-34a-5p
Smurf1	75788	mmu-miR-25-3p, mmu-miR-92a-3p
Enah	13800	mmu-miR-301b-3p, mmu-miR-708-5p
Bak1	12018	mmu-miR-26b-5p
Ift140	106633	mmu-miR-146b-5p
Prox1	19130	mmu-miR-484
Dlst	78920	mmu-miR-484
Atmin	234776	mmu-miR-34a-5p
Socs5	56468	mmu-miR-25-3p, mmu-miR-301b-3p, mmu-miR-92a-3p
Pgrmc2	70804	mmu-miR-200a-3p, mmu-miR-26b-5p
Dynll2	68097	mmu-miR-152-3p, mmu-miR-301b-3p
Sorcs3	66673	mmu-miR-511-3p
Rc3h1	381305	mmu-miR-146b-5p, mmu-miR-511-3p, mmu-miR-677-5p
Cgas	214763	mmu-miR-200a-3p
Mtx2	53375	mmu-miR-26b-5p
Zfp69	381549	mmu-miR-155-5p
Epdr1	105298	mmu-miR-677-5p
Arhgef2	16800	mmu-let-7a-5p, mmu-let-7c-5p, mmu-let-7e-5p, mmu-let-7f-5p, mmu-let-7g-5p, mmu-let-7i-5p, mmu-miR-98-5p
St3gal6	54613	mmu-miR-429-3p
Rab37	58222	mmu-miR-511-3p
Col5a2	12832	mmu-let-7a-5p, mmu-let-7c-5p, mmu-let-7d-5p, mmu-let-7e-5p, mmu-let-7f-5p, mmu-let-7g-5p, mmu-let-7i-5p, mmu-miR-98-5p
Anp32e	66471	mmu-miR-200a-3p, mmu-miR-25-3p, mmu-miR-92a-3p
Nfatc2	18019	mmu-miR-484
Cntnap1	53321	mmu-miR-34a-5p, mmu-miR-93-5p
Rnasel	24014	mmu-miR-511-3p, mmu-miR-677-5p
Tgfbr1	21812	mmu-let-7a-5p, mmu-let-7c-5p, mmu-let-7d-5p, mmu-let-7e-5p, mmu-let-7f-5p, mmu-let-7g-5p, mmu-let-7i-5p, mmu-miR-200a-3p, mmu-miR-301b-3p, mmu-miR-677-5p, mmu-miR-98-5p
Bmp3	110075	mmu-miR-25-3p, mmu-miR-429-3p, mmu-miR-92a-3p
Nr1h3	22259	mmu-miR-155-5p
Pp2d1	110332	mmu-miR-25-3p, mmu-miR-92a-3p
Cd33	12489	mmu-miR-671-5p
Trp53inp1	60599	mmu-miR-152-3p, mmu-miR-155-5p, mmu-miR-200a-3p, mmu-miR-26b-5p
Map3k9	338372	mmu-miR-152-3p, mmu-miR-26b-5p, mmu-miR-677-5p, mmu-miR-93-5p
Cdc7	12545	mmu-miR-429-3p, mmu-miR-484
AI837181	107242	mmu-miR-671-5p
Srrd	70118	mmu-miR-484
Cd34	12490	mmu-miR-671-5p
Barhl2	104382	mmu-miR-152-3p
Shoc2	56392	mmu-miR-34a-5p, mmu-miR-511-3p
Cttnbp2	30785	mmu-miR-200a-3p, mmu-miR-92a-3p
Lurap1l	52829	mmu-miR-708-5p, mmu-miR-92a-3p
Rev3l	19714	mmu-miR-25-3p, mmu-miR-92a-3p, mmu-miR-93-5p
Dll1	13388	mmu-miR-301b-3p, mmu-miR-34a-5p
Rapgef1	107746	mmu-miR-671-5p
Nme1	18102	mmu-miR-200a-3p
Fbxl2	72179	mmu-miR-155-5p, mmu-miR-200a-3p, mmu-miR-484
Sidt1	320007	mmu-miR-34a-5p
Nsg1	18196	mmu-miR-708-5p
Mgst3	66447	mmu-miR-152-3p
Isg20	57444	mmu-miR-34a-5p
Patj	12695	mmu-miR-155-5p, mmu-miR-511-3p
Mrpl19	56284	mmu-miR-152-3p
Arrb1	109689	mmu-miR-200a-3p, mmu-miR-671-5p
Tmem263	103266	mmu-miR-26b-5p, mmu-miR-677-5p
Arid2	77044	mmu-miR-155-5p, mmu-miR-671-5p
Ccser2	72972	mmu-miR-671-5p, mmu-miR-93-5p
Fbxw8	231672	mmu-miR-484
Fnip1	216742	mmu-let-7a-5p, mmu-let-7c-5p, mmu-let-7d-5p, mmu-let-7e-5p, mmu-let-7f-5p, mmu-let-7g-5p, mmu-let-7i-5p, mmu-miR-196a-5p, mmu-miR-25-3p, mmu-miR-26b-5p, mmu-miR-677-5p, mmu-miR-92a-3p, mmu-miR-98-5p
Ccdc77	67200	mmu-miR-677-5p
Fopnl	66086	mmu-miR-146b-5p
Hrh4	225192	mmu-miR-200a-3p
Phip	83946	mmu-miR-26b-5p, mmu-miR-93-5p
Smarca2	67155	mmu-miR-484
Cd2ap	12488	mmu-miR-25-3p, mmu-miR-92a-3p
Pip4k2c	117150	mmu-miR-25-3p, mmu-miR-92a-3p, mmu-miR-93-5p
Dock5	68813	mmu-miR-25-3p, mmu-miR-92a-3p
Als2	74018	mmu-let-7a-5p, mmu-let-7c-5p, mmu-let-7d-5p, mmu-let-7e-5p, mmu-let-7f-5p, mmu-let-7g-5p, mmu-let-7i-5p, mmu-miR-26b-5p, mmu-miR-98-5p
Tab3	66724	mmu-miR-26b-5p, mmu-miR-429-3p
Col5a1	12831	mmu-miR-25-3p, mmu-miR-92a-3p
Slc35a2	22232	mmu-miR-429-3p
Smc5	226026	mmu-miR-429-3p
Bcl2l11	12125	mmu-miR-152-3p, mmu-miR-25-3p, mmu-miR-301b-3p, mmu-miR-92a-3p, mmu-miR-93-5p
Far2	330450	mmu-miR-511-3p, mmu-miR-677-3p
Nacc2	67991	mmu-miR-26b-5p, mmu-miR-301b-3p, mmu-miR-93-5p
Iscu	66383	mmu-miR-210-3p
Rhot1	59040	mmu-miR-429-3p
Csmd3	239420	mmu-miR-25-3p, mmu-miR-429-3p, mmu-miR-92a-3p
Baiap2l1	66898	mmu-miR-146b-5p, mmu-miR-677-3p
Pla2g10	26565	mmu-miR-25-3p, mmu-miR-484, mmu-miR-92a-3p
Larp4	207214	mmu-miR-200a-3p, mmu-miR-301b-3p, mmu-miR-511-3p, mmu-miR-677-3p
Dspp	666279	mmu-miR-429-3p
Rmnd5a	68477	mmu-miR-152-3p, mmu-miR-34a-5p
Trak1	67095	mmu-miR-152-3p, mmu-miR-677-5p
Tmcc1	330401	mmu-miR-25-3p, mmu-miR-26b-5p, mmu-miR-484, mmu-miR-92a-3p, mmu-miR-93-5p
Rictor	78757	mmu-let-7a-5p, mmu-let-7c-5p, mmu-let-7d-5p, mmu-let-7e-5p, mmu-let-7f-5p, mmu-let-7g-5p, mmu-let-7i-5p, mmu-miR-152-3p, mmu-miR-196a-5p, mmu-miR-677-5p, mmu-miR-98-5p
Fmo3	14262	mmu-miR-677-3p
Fyco1	17281	mmu-miR-93-5p
Ppp1r37	232947	mmu-miR-25-3p, mmu-miR-92a-3p
Nefh	380684	mmu-miR-92a-3p
Grem2	23893	mmu-miR-34a-5p
Sec14l4	103655	mmu-miR-511-3p
Uggt2	66435	mmu-miR-511-3p
Lrrc20	216011	mmu-miR-484
Apobec2	11811	mmu-miR-671-5p
Etnk2	214253	mmu-let-7a-5p, mmu-let-7c-5p, mmu-let-7d-5p, mmu-let-7e-5p, mmu-let-7f-5p, mmu-let-7g-5p, mmu-let-7i-5p, mmu-miR-98-5p
Pde9a	18585	mmu-miR-671-5p, mmu-miR-677-5p
Tbc1d22b	381085	mmu-miR-429-3p
Adamts12	239337	mmu-let-7a-5p, mmu-let-7c-5p, mmu-let-7d-5p, mmu-let-7e-5p, mmu-let-7f-5p, mmu-let-7g-5p, mmu-let-7i-5p, mmu-miR-196a-5p, mmu-miR-511-3p, mmu-miR-98-5p
Ccdc89	70054	mmu-let-7a-5p, mmu-let-7c-5p, mmu-let-7d-5p, mmu-let-7e-5p, mmu-let-7f-5p, mmu-let-7g-5p, mmu-let-7i-5p, mmu-miR-98-5p
Srd5a1	78925	mmu-miR-146b-5p
Exosc1	66583	mmu-miR-511-3p
Gpr180	58245	mmu-miR-25-3p, mmu-miR-92a-3p
Zdhhc2	70546	mmu-miR-200a-3p
Reep3	28193	mmu-miR-429-3p, mmu-miR-93-5p
Trib2	217410	mmu-miR-26b-5p, mmu-miR-511-3p
Stum	381310	mmu-miR-677-3p
Smpd3	58994	mmu-miR-1249-3p
Selenop	20363	mmu-miR-671-5p
Sec14l3	380683	mmu-miR-677-5p
Slc12a2	20496	mmu-miR-25-3p, mmu-miR-26b-5p, mmu-miR-92a-3p
Clip4	78785	mmu-miR-92a-3p, mmu-miR-93-5p
2310022A10Rik	66367	mmu-let-7a-5p, mmu-let-7c-5p, mmu-let-7d-5p, mmu-let-7e-5p, mmu-let-7f-5p, mmu-let-7g-5p, mmu-let-7i-5p, mmu-miR-98-5p
Spred2	114716	mmu-miR-200a-3p, mmu-miR-26b-5p
Skint3	195564	mmu-miR-677-5p
Tra2a	101214	mmu-miR-677-5p
D830031N03Rik	442834	mmu-let-7a-5p, mmu-let-7c-5p, mmu-let-7d-5p, mmu-let-7e-5p, mmu-let-7f-5p, mmu-let-7g-5p, mmu-let-7i-5p, mmu-miR-155-5p, mmu-miR-677-3p, mmu-miR-98-5p
Camk2n2	73047	mmu-miR-93-5p
Lpcat2b	70902	mmu-miR-671-5p
Pskh1	244631	mmu-miR-155-5p
9130204L05Rik	229550	mmu-miR-708-5p
Grin2a	14811	mmu-miR-200a-3p
Knstrn	51944	mmu-miR-484
Unc13c	208898	mmu-miR-155-5p, mmu-miR-34a-5p
Kmt2a	214162	mmu-miR-152-3p, mmu-miR-200a-3p, mmu-miR-484, mmu-miR-93-5p
Tcl1b2	27381	mmu-miR-484
Tubb5	22154	mmu-miR-429-3p
Egln3	112407	mmu-miR-93-5p
Cep192	70799	mmu-miR-429-3p
Rad51c	114714	mmu-miR-152-3p
P2ry10b	213438	mmu-miR-155-5p, mmu-miR-677-3p
Rbm24	666794	mmu-miR-152-3p, mmu-miR-26b-5p
Fam214a	235493	mmu-miR-511-3p
Ahrr	11624	mmu-miR-93-5p
Grin2b	14812	mmu-let-7a-5p, mmu-let-7c-5p, mmu-let-7d-5p, mmu-let-7e-5p, mmu-let-7f-5p, mmu-let-7g-5p, mmu-let-7i-5p, mmu-miR-677-3p, mmu-miR-98-5p
Tjp1	21872	mmu-miR-429-3p
Fam196a	627214	mmu-miR-511-3p
Sowahc	268301	mmu-miR-152-3p, mmu-miR-677-5p
Rab34	19376	mmu-miR-152-3p, mmu-miR-155-5p, mmu-miR-301b-3p
Pcmtd1	319263	mmu-miR-25-3p, mmu-miR-429-3p, mmu-miR-92a-3p
Pde6g	18588	mmu-miR-484
Ube2k	53323	mmu-miR-26b-5p
Sgms1	208449	mmu-miR-152-3p, mmu-miR-93-5p
Mrgpra3	233222	mmu-miR-155-5p
Tomm20	67952	mmu-miR-155-5p
Taf5	226182	mmu-miR-26b-5p, mmu-miR-34a-5p
Cux1	13047	mmu-let-7a-5p, mmu-let-7c-5p, mmu-let-7d-5p, mmu-let-7e-5p, mmu-let-7f-5p, mmu-let-7g-5p, mmu-let-7i-5p, mmu-miR-152-3p, mmu-miR-155-5p, mmu-miR-25-3p, mmu-miR-429-3p, mmu-miR-671-5p, mmu-miR-92a-3p, mmu-miR-98-5p
Mtss1	211401	mmu-miR-708-5p
Nras	18176	mmu-let-7a-5p, mmu-let-7c-5p, mmu-let-7d-5p, mmu-let-7e-5p, mmu-let-7f-5p, mmu-let-7g-5p, mmu-let-7i-5p, mmu-miR-152-3p, mmu-miR-196a-5p, mmu-miR-98-5p
Slc46a2	30936	mmu-miR-146b-5p
Olfr157	100040268	mmu-miR-26b-5p
Depdc1a	76131	mmu-miR-677-3p
Mmp1a	83995	mmu-let-7a-5p, mmu-let-7c-5p, mmu-let-7d-5p, mmu-let-7e-5p, mmu-let-7f-5p, mmu-let-7g-5p, mmu-let-7i-5p, mmu-miR-98-5p
Emc7	73024	mmu-miR-677-5p
Tmem64	100201	mmu-miR-93-5p
Prkar1b	19085	mmu-miR-25-3p, mmu-miR-92a-3p
Trio	223435	mmu-miR-25-3p, mmu-miR-92a-3p
Kctd17	72844	mmu-let-7a-5p, mmu-let-7c-5p, mmu-let-7d-5p, mmu-let-7e-5p, mmu-let-7f-5p, mmu-let-7g-5p, mmu-let-7i-5p, mmu-miR-98-5p
Crtc3	70461	mmu-miR-677-5p
Arhgap20	244867	mmu-miR-152-3p, mmu-miR-429-3p, mmu-miR-677-5p
Sdhaf1	68332	mmu-miR-484
4930524B15Rik	67592	mmu-miR-146b-5p
Lrsam1	227738	mmu-miR-671-5p
Fmo1	14261	mmu-miR-146b-5p, mmu-miR-677-3p
Nrip3	78593	mmu-miR-34a-5p, mmu-miR-93-5p
Mgp	17313	mmu-miR-429-3p
C1ql3	227580	mmu-miR-34a-5p
Heatr6	217026	mmu-miR-671-5p
Chuk	12675	mmu-miR-152-3p, mmu-miR-677-5p
Brsk1	381979	mmu-miR-155-5p
Piga	18700	mmu-let-7a-5p, mmu-let-7c-5p, mmu-let-7d-5p, mmu-let-7e-5p, mmu-let-7f-5p, mmu-let-7g-5p, mmu-let-7i-5p, mmu-miR-429-3p, mmu-miR-98-5p
Zfp831	100043757	mmu-miR-34a-5p
Fign	60344	mmu-let-7a-5p, mmu-let-7c-5p, mmu-let-7d-5p, mmu-let-7e-5p, mmu-let-7f-5p, mmu-let-7g-5p, mmu-let-7i-5p, mmu-miR-146b-5p, mmu-miR-429-3p, mmu-miR-98-5p
Slc7a11	26570	mmu-let-7a-5p, mmu-let-7c-5p, mmu-let-7d-5p, mmu-let-7e-5p, mmu-let-7f-5p, mmu-let-7g-5p, mmu-let-7i-5p, mmu-miR-196a-5p, mmu-miR-200a-3p, mmu-miR-26b-5p, mmu-miR-429-3p, mmu-miR-511-3p, mmu-miR-98-5p
Tmprss3	140765	mmu-miR-152-3p, mmu-miR-677-5p
Shtn1	71653	mmu-miR-93-5p
Osbp	76303	mmu-miR-301b-3p
Baz1a	217578	mmu-miR-511-3p
Gm5797	545013	mmu-miR-429-3p
Jag1	16449	mmu-miR-200a-3p, mmu-miR-26b-5p, mmu-miR-34a-5p
BC037034	231807	mmu-miR-429-3p, mmu-miR-93-5p
Plekhm1	353047	mmu-miR-25-3p, mmu-miR-92a-3p
Bola1	69168	mmu-miR-196a-5p
Ar	11835	mmu-miR-301b-3p, mmu-miR-671-5p, mmu-miR-677-3p, mmu-miR-93-5p
Trim2	80890	mmu-miR-146b-5p, mmu-miR-671-5p
Sgpp2	433323	mmu-miR-677-3p
Enox1	239188	mmu-miR-26b-5p
Aip	11632	mmu-miR-677-3p
Esp15	668200	mmu-miR-511-3p
Slc19a2	116914	mmu-miR-200a-3p, mmu-miR-26b-5p
Sall1	58198	mmu-miR-155-5p, mmu-miR-93-5p
Il18bp	16068	mmu-miR-152-3p
Dbndd2	52840	mmu-let-7a-5p, mmu-let-7c-5p, mmu-let-7d-5p, mmu-let-7e-5p, mmu-let-7f-5p, mmu-let-7g-5p, mmu-let-7i-5p, mmu-miR-677-5p, mmu-miR-98-5p
Tmem41a	66664	mmu-let-7a-5p, mmu-let-7c-5p, mmu-let-7d-5p, mmu-let-7e-5p, mmu-let-7f-5p, mmu-let-7g-5p, mmu-let-7i-5p, mmu-miR-98-5p
Mlec	109154	mmu-miR-152-3p
Entpd4	67464	mmu-miR-484
Prkar1a	19084	mmu-miR-25-3p, mmu-miR-429-3p, mmu-miR-92a-3p
Pld3	18807	mmu-let-7a-5p, mmu-let-7c-5p, mmu-let-7d-5p, mmu-let-7e-5p, mmu-let-7f-5p, mmu-let-7g-5p, mmu-let-7i-5p, mmu-miR-98-5p
Rptn	20129	mmu-miR-677-5p
Ankib1	70797	mmu-miR-26b-5p, mmu-miR-301b-3p, mmu-miR-93-5p
Jmy	57748	mmu-miR-152-3p, mmu-miR-25-3p, mmu-miR-301b-3p, mmu-miR-429-3p, mmu-miR-677-5p, mmu-miR-92a-3p
Ppm1e	320472	mmu-miR-200a-3p, mmu-miR-429-3p
Olfml1	244198	mmu-miR-484
Lypd6	320343	mmu-miR-93-5p
Mast3	546071	mmu-miR-93-5p
Trp63	22061	mmu-miR-301b-3p, mmu-miR-677-3p
Gm15140	625713	mmu-miR-146b-5p
Asb13	142688	mmu-miR-511-3p
Tubb3	22152	mmu-miR-429-3p
Snapin	20615	mmu-miR-301b-3p
Nprl3	17168	mmu-miR-511-3p
Ap4e1	108011	mmu-miR-152-3p, mmu-miR-155-5p, mmu-miR-429-3p
Wnt1	22408	mmu-miR-152-3p
Fus	233908	mmu-miR-200a-3p
Akt3	23797	mmu-miR-429-3p, mmu-miR-93-5p
Hoxc8	15426	mmu-miR-152-3p, mmu-miR-196a-5p
Gng12	14701	mmu-miR-301b-3p, mmu-miR-511-3p
Ube2z	268470	mmu-miR-25-3p, mmu-miR-677-5p, mmu-miR-92a-3p
Znfx1	98999	mmu-miR-93-5p
Fam13c	71721	mmu-miR-93-5p
Gimap4	107526	mmu-miR-146b-5p
Crip2	68337	mmu-miR-429-3p
Ttc38	239570	mmu-miR-671-5p
Ssh2	237860	mmu-miR-155-5p, mmu-miR-26b-5p, mmu-miR-429-3p, mmu-miR-93-5p
Rnf26	213211	mmu-miR-146b-5p
Wdr64	75820	mmu-miR-511-3p
Map2k5	23938	mmu-miR-429-3p
Ntng1	80883	mmu-miR-200a-3p, mmu-miR-93-5p
Sgo2a	68549	mmu-miR-146b-5p
Jade1	269424	mmu-miR-155-5p, mmu-miR-301b-3p, mmu-miR-671-5p
Olfml3	99543	mmu-miR-155-5p
Etv3	27049	mmu-miR-155-5p
Ncoa5	228869	mmu-miR-93-5p
Stpg3	74472	mmu-miR-671-5p, mmu-miR-677-3p
Ppp1r3e	105651	mmu-miR-671-5p, mmu-miR-93-5p
Gm14326	665211	mmu-miR-34a-5p
Coq3	230027	mmu-miR-26b-5p
Prpsap2	212627	mmu-miR-196a-5p
Usp37	319651	mmu-miR-34a-5p, mmu-miR-677-5p
Nploc4	217365	mmu-miR-93-5p
Plekhb2	226971	mmu-miR-484, mmu-miR-511-3p
Zfp607a	545938	mmu-let-7a-5p, mmu-let-7c-5p, mmu-let-7d-5p, mmu-let-7e-5p, mmu-let-7f-5p, mmu-let-7g-5p, mmu-let-7i-5p, mmu-miR-677-3p, mmu-miR-98-5p
Syt4	20983	mmu-miR-34a-5p
Sqstm1	18412	mmu-miR-93-5p
Hepacam2	101202	mmu-miR-152-3p
Slc39a12	277468	mmu-miR-671-5p
Ahnak	66395	mmu-miR-93-5p
Krtap16-1	100504183	mmu-miR-25-3p, mmu-miR-34a-5p, mmu-miR-92a-3p
Fam118b	109229	mmu-miR-429-3p
Lman1	70361	mmu-miR-26b-5p, mmu-miR-34a-5p
Nrn1	68404	mmu-miR-34a-5p
Sppl2c	237958	mmu-miR-671-5p
Ndrg2	29811	mmu-miR-708-5p
Naa50	72117	mmu-miR-146b-5p, mmu-miR-429-3p
Crebl2	232430	mmu-miR-26b-5p
Tmem88	67020	mmu-miR-708-5p
Hdgfl3	29877	mmu-miR-152-3p
Nsd1	18193	mmu-miR-152-3p, mmu-miR-34a-5p
Dusp8	18218	mmu-miR-93-5p
Abhd13	68904	mmu-miR-25-3p, mmu-miR-677-5p, mmu-miR-92a-3p
Syt1	20979	mmu-miR-146b-5p, mmu-miR-34a-5p, mmu-miR-429-3p
Slc25a16	73132	mmu-miR-26b-5p
Ibtk	108837	mmu-miR-25-3p, mmu-miR-92a-3p
Nat1	17960	mmu-miR-26b-5p
Ppp4r1	70351	mmu-miR-429-3p
Ttc13	234875	mmu-miR-26b-5p, mmu-miR-429-3p, mmu-miR-677-5p
Mkln1	27418	mmu-miR-671-5p
Tagap	72536	mmu-miR-25-3p, mmu-miR-92a-3p
Tex264	21767	mmu-miR-671-5p
Hrk	12123	mmu-miR-301b-3p
Edem3	66967	mmu-let-7a-5p, mmu-let-7c-5p, mmu-let-7d-5p, mmu-let-7e-5p, mmu-let-7f-5p, mmu-let-7g-5p, mmu-let-7i-5p, mmu-miR-25-3p, mmu-miR-26b-5p, mmu-miR-429-3p, mmu-miR-92a-3p, mmu-miR-98-5p
Psors1c2	57390	mmu-let-7a-5p, mmu-let-7c-5p, mmu-let-7e-5p, mmu-let-7f-5p, mmu-let-7g-5p, mmu-let-7i-5p, mmu-miR-98-5p
Itih5l-ps	634882	mmu-miR-511-3p
Itpk1	217837	mmu-miR-152-3p
Tmem104	320534	mmu-miR-34a-5p
Slc25a3	18674	mmu-miR-200a-3p
Nf2	18016	mmu-miR-484, mmu-miR-671-5p
Syt3	20981	mmu-miR-151-5p
Stam2	56324	mmu-miR-429-3p
Tsc22d2	72033	mmu-let-7a-5p, mmu-let-7c-5p, mmu-let-7e-5p, mmu-let-7f-5p, mmu-let-7g-5p, mmu-let-7i-5p, mmu-miR-26b-5p, mmu-miR-429-3p, mmu-miR-93-5p, mmu-miR-98-5p
Pxdn	69675	mmu-let-7a-5p, mmu-let-7c-5p, mmu-let-7d-5p, mmu-let-7e-5p, mmu-let-7f-5p, mmu-let-7g-5p, mmu-let-7i-5p, mmu-miR-151-5p, mmu-miR-98-5p
Ramp1	51801	mmu-miR-146b-5p
Fam76b	72826	mmu-miR-484
Ubqln5	70980	mmu-miR-34a-5p
Zfp773	76373	mmu-miR-677-5p
Ppp2r1b	73699	mmu-miR-301b-3p, mmu-miR-93-5p
Arhgap24	231532	mmu-miR-200a-3p
Nudt13	67725	mmu-miR-34a-5p
Mtmr10	233315	mmu-miR-152-3p
St6gal2	240119	mmu-miR-152-3p
Pi4kb	107650	mmu-miR-429-3p
Pfpl	56093	mmu-miR-429-3p
Clasp1	76707	mmu-miR-146b-5p, mmu-miR-429-3p
Wnk3	279561	mmu-let-7a-5p, mmu-let-7c-5p, mmu-let-7d-5p, mmu-let-7e-5p, mmu-let-7f-5p, mmu-let-7g-5p, mmu-let-7i-5p, mmu-miR-25-3p, mmu-miR-26b-5p, mmu-miR-677-3p, mmu-miR-92a-3p, mmu-miR-98-5p
Itga9	104099	mmu-miR-152-3p, mmu-miR-677-5p
Dsel	319901	mmu-miR-301b-3p
Gpt2	108682	mmu-miR-301b-3p
Zfp955a	77652	mmu-miR-146b-5p
Foxb1	64290	mmu-miR-93-5p
Mgat2	217664	mmu-miR-429-3p
Dst	13518	mmu-miR-26b-5p, mmu-miR-677-5p
Fam53b	77938	mmu-miR-26b-5p, mmu-miR-301b-3p, mmu-miR-708-5p
Rpl37	67281	mmu-miR-26b-5p
Atg12	67526	mmu-miR-152-3p, mmu-miR-26b-5p
Ppp1r3b	244416	mmu-miR-93-5p
Fam160a2	74349	mmu-miR-25-3p, mmu-miR-92a-3p
9030624G23Rik	66808	mmu-miR-677-5p
Zdbf2	73884	mmu-miR-196a-5p
Baz2b	407823	mmu-miR-152-3p, mmu-miR-25-3p, mmu-miR-26b-5p, mmu-miR-429-3p, mmu-miR-677-5p, mmu-miR-92a-3p
Vps13b	666173	mmu-miR-146b-5p, mmu-miR-511-3p
Sbno1	243272	mmu-miR-26b-5p, mmu-miR-301b-3p, mmu-miR-677-3p, mmu-miR-708-5p, mmu-miR-92a-3p
Slc10a7	76775	mmu-let-7a-5p, mmu-let-7c-5p, mmu-let-7d-5p, mmu-let-7e-5p, mmu-let-7f-5p, mmu-let-7g-5p, mmu-let-7i-5p, mmu-miR-98-5p
Itch	16396	mmu-miR-34a-5p, mmu-miR-93-5p
Gsdmc2	331063	mmu-miR-511-3p
Syt2	20980	mmu-let-7a-5p, mmu-let-7c-5p, mmu-let-7e-5p, mmu-let-7f-5p, mmu-let-7g-5p, mmu-let-7i-5p, mmu-miR-98-5p
Ntrk3	18213	mmu-miR-511-3p, mmu-miR-677-5p, mmu-miR-93-5p
Ajuba	16475	mmu-miR-152-3p, mmu-miR-93-5p
Spin4	270624	mmu-miR-200a-3p, mmu-miR-429-3p
Spopl	76857	mmu-miR-301b-3p, mmu-miR-93-5p
March8	71779	mmu-miR-429-3p, mmu-miR-93-5p
Cnot4	53621	mmu-miR-93-5p
Dixdc1	330938	mmu-miR-34a-5p, mmu-miR-511-3p
Card11	108723	mmu-miR-155-5p
Acvr2b	11481	mmu-miR-34a-5p
Eaf1	74427	mmu-let-7a-5p, mmu-let-7c-5p, mmu-let-7d-5p, mmu-let-7e-5p, mmu-let-7f-5p, mmu-let-7g-5p, mmu-let-7i-5p, mmu-miR-98-5p
Myo1f	17916	mmu-let-7a-5p, mmu-let-7c-5p, mmu-let-7d-5p, mmu-let-7e-5p, mmu-let-7f-5p, mmu-let-7g-5p, mmu-let-7i-5p, mmu-miR-98-5p
Nlrp4c	83564	mmu-miR-301b-3p
Slc28a3	114304	mmu-miR-511-3p
Apbb3	225372	mmu-let-7a-5p, mmu-let-7c-5p, mmu-let-7d-5p, mmu-let-7e-5p, mmu-let-7f-5p, mmu-let-7g-5p, mmu-let-7i-5p, mmu-miR-98-5p
Rnf145	74315	mmu-miR-200a-3p, mmu-miR-26b-5p
Cntfr	12804	mmu-miR-429-3p
Btc	12223	mmu-miR-155-5p
Fam169b	434197	mmu-miR-484
Ms4a7	109225	mmu-miR-511-3p
Dgkz	104418	mmu-miR-34a-5p, mmu-miR-484
Cobl	12808	mmu-miR-484
Pnpla8	67452	mmu-miR-677-5p
Rassf8	71323	mmu-miR-152-3p
Ppp1r18	76448	mmu-miR-429-3p
Tmem26	327766	mmu-miR-677-3p
Krr1	52705	mmu-miR-677-3p
Zfp322a	218100	mmu-let-7a-5p, mmu-let-7c-5p, mmu-let-7d-5p, mmu-let-7e-5p, mmu-let-7f-5p, mmu-let-7g-5p, mmu-let-7i-5p, mmu-miR-98-5p
Vat1	26949	mmu-miR-34a-5p
Gbf1	107338	mmu-miR-93-5p
Ntrk2	18212	mmu-miR-196a-5p, mmu-miR-200a-3p, mmu-miR-671-5p, mmu-miR-677-3p
Robo1	19876	mmu-miR-146b-5p, mmu-miR-152-3p, mmu-miR-25-3p, mmu-miR-92a-3p
Hoxc4	15423	mmu-miR-26b-5p
Rprd1a	225283	mmu-miR-429-3p
Nipbl	71175	mmu-miR-26b-5p, mmu-miR-92a-3p
Mterf4	69821	mmu-miR-93-5p
Kif21b	16565	mmu-let-7a-5p, mmu-let-7c-5p, mmu-let-7d-5p, mmu-let-7e-5p, mmu-let-7f-5p, mmu-let-7g-5p, mmu-let-7i-5p, mmu-miR-484, mmu-miR-98-5p
Mslnl	328783	mmu-miR-26b-5p
Acvr2a	11480	mmu-let-7a-5p, mmu-let-7c-5p, mmu-let-7d-5p, mmu-let-7e-5p, mmu-let-7f-5p, mmu-let-7g-5p, mmu-let-7i-5p, mmu-miR-200a-3p, mmu-miR-671-5p, mmu-miR-677-3p, mmu-miR-98-5p
Vps29	56433	mmu-miR-301b-3p
Zfp617	170938	mmu-let-7a-5p, mmu-let-7c-5p, mmu-let-7d-5p, mmu-let-7e-5p, mmu-let-7f-5p, mmu-let-7g-5p, mmu-let-7i-5p, mmu-miR-98-5p
Sfmbt2	353282	mmu-miR-26b-5p, mmu-miR-34a-5p
Kctd5	69259	mmu-miR-677-3p
Kank1	107351	mmu-miR-429-3p
Dido1	23856	mmu-miR-200a-3p
Ccnc	51813	mmu-miR-25-3p, mmu-miR-92a-3p
Med13	327987	mmu-miR-429-3p
Zfp518b	100515	mmu-miR-511-3p
Smim5	66528	mmu-miR-93-5p
Erbin	59079	mmu-miR-25-3p, mmu-miR-301b-3p, mmu-miR-92a-3p, mmu-miR-93-5p
Zfp346	26919	mmu-miR-155-5p
Rnf7	19823	mmu-let-7a-5p, mmu-let-7c-5p, mmu-let-7d-5p, mmu-let-7e-5p, mmu-let-7f-5p, mmu-let-7g-5p, mmu-let-7i-5p, mmu-miR-98-5p
Atad2b	320817	mmu-miR-200a-3p, mmu-miR-26b-5p
Prdm14	383491	mmu-miR-301b-3p
Ccdc6	76551	mmu-miR-200a-3p, mmu-miR-26b-5p
Lyve1	114332	mmu-miR-26b-5p
Cdc40	71713	mmu-miR-34a-5p
Mbd5	109241	mmu-miR-93-5p
Tex261	21766	mmu-miR-484
Col27a1	373864	mmu-let-7a-5p, mmu-let-7c-5p, mmu-let-7d-5p, mmu-let-7e-5p, mmu-let-7f-5p, mmu-let-7g-5p, mmu-let-7i-5p, mmu-miR-25-3p, mmu-miR-92a-3p, mmu-miR-98-5p
Mum1l1	245631	mmu-miR-26b-5p, mmu-miR-677-3p
Add3	27360	mmu-miR-155-5p, mmu-miR-484, mmu-miR-511-3p
Gabrb3	14402	mmu-miR-511-3p
Map3k12	26404	mmu-miR-301b-3p, mmu-miR-511-3p, mmu-miR-93-5p
Gdf6	242316	mmu-let-7a-5p, mmu-let-7c-5p, mmu-let-7d-5p, mmu-let-7e-5p, mmu-let-7f-5p, mmu-let-7g-5p, mmu-let-7i-5p, mmu-miR-98-5p
Elmo1	140580	mmu-miR-152-3p, mmu-miR-677-3p
Tmem167	66074	mmu-let-7a-5p, mmu-let-7c-5p, mmu-let-7d-5p, mmu-let-7e-5p, mmu-let-7f-5p, mmu-let-7g-5p, mmu-let-7i-5p, mmu-miR-98-5p
Stk32a	269019	mmu-miR-210-3p, mmu-miR-511-3p
Oxr1	170719	mmu-miR-429-3p, mmu-miR-93-5p
Tmsb4x	19241	mmu-miR-152-3p
Has3	15118	mmu-miR-301b-3p, mmu-miR-92a-3p
Pcdha7	12939	mmu-miR-93-5p
Kif21a	16564	mmu-miR-511-3p
Braf	109880	mmu-miR-146b-5p, mmu-miR-25-3p, mmu-miR-34a-5p, mmu-miR-92a-3p
Tbc1d8	54610	mmu-miR-301b-3p
Exoc3	211446	mmu-miR-200a-3p
Krtap21-1	170656	mmu-miR-484
Sapcd2	72080	mmu-miR-484
Tmx3	67988	mmu-miR-200a-3p
Slc12a5	57138	mmu-miR-25-3p, mmu-miR-92a-3p
Sel1l3	231238	mmu-miR-301b-3p
Obscn	380698	mmu-let-7a-5p, mmu-let-7c-5p, mmu-let-7d-5p, mmu-let-7e-5p, mmu-let-7f-5p, mmu-let-7g-5p, mmu-let-7i-5p, mmu-miR-98-5p
Crtam	54698	mmu-let-7a-5p, mmu-let-7c-5p, mmu-let-7d-5p, mmu-let-7e-5p, mmu-let-7f-5p, mmu-let-7g-5p, mmu-let-7i-5p, mmu-miR-98-5p
Kifap3	16579	mmu-miR-25-3p, mmu-miR-92a-3p
Mme	17380	mmu-miR-200a-3p, mmu-miR-26b-5p
Zfp275	27081	mmu-let-7a-5p, mmu-let-7c-5p, mmu-let-7d-5p, mmu-let-7e-5p, mmu-let-7f-5p, mmu-let-7g-5p, mmu-let-7i-5p, mmu-miR-26b-5p, mmu-miR-301b-3p, mmu-miR-98-5p
Wbp1l	226178	mmu-miR-155-5p, mmu-miR-511-3p
Myo1b	17912	mmu-miR-25-3p, mmu-miR-92a-3p
Mboat7	77582	mmu-miR-200a-3p
Wdr47	99512	mmu-miR-301b-3p, mmu-miR-429-3p, mmu-miR-511-3p
Oat	18242	mmu-miR-429-3p
Nedd4l	83814	mmu-let-7a-5p, mmu-let-7c-5p, mmu-let-7d-5p, mmu-let-7e-5p, mmu-let-7f-5p, mmu-let-7g-5p, mmu-let-7i-5p, mmu-miR-93-5p, mmu-miR-98-5p
Dusp6	67603	mmu-miR-25-3p, mmu-miR-92a-3p
Wasf1	83767	mmu-miR-429-3p, mmu-miR-677-3p, mmu-miR-93-5p
Stk17b	98267	mmu-miR-200a-3p
Krt83	100126226	mmu-miR-25-3p, mmu-miR-92a-3p
Pcdha6	12937	mmu-miR-93-5p
Has2	15117	mmu-let-7a-5p, mmu-let-7c-5p, mmu-let-7d-5p, mmu-let-7e-5p, mmu-let-7f-5p, mmu-let-7g-5p, mmu-let-7i-5p, mmu-miR-708-5p, mmu-miR-93-5p, mmu-miR-98-5p
Wwp1	107568	mmu-miR-152-3p, mmu-miR-671-5p, mmu-miR-677-3p, mmu-miR-677-5p
Sik1	17691	mmu-miR-152-3p, mmu-miR-25-3p, mmu-miR-429-3p, mmu-miR-92a-3p, mmu-miR-93-5p
Fam168b	214469	mmu-miR-200a-3p, mmu-miR-677-5p
Mtus2	77521	mmu-miR-671-5p
Rnf4	19822	mmu-miR-25-3p, mmu-miR-92a-3p
Mettl7a3	668178	mmu-miR-93-5p
Cpn1	93721	mmu-miR-155-5p
Lrrn3	16981	mmu-miR-511-3p
Zfp408	381410	mmu-miR-93-5p
Pde3b	18576	mmu-miR-93-5p
E2f6	50496	mmu-let-7a-5p, mmu-let-7c-5p, mmu-let-7d-5p, mmu-let-7e-5p, mmu-let-7f-5p, mmu-let-7g-5p, mmu-let-7i-5p, mmu-miR-98-5p
Fem1c	240263	mmu-miR-200a-3p
Gpr141b	319293	mmu-miR-200a-3p
Slc17a5	235504	mmu-miR-34a-5p
Mdn1	100019	mmu-miR-26b-5p, mmu-miR-301b-3p
Csrnp3	77771	mmu-miR-429-3p, mmu-miR-677-3p, mmu-miR-93-5p
Gpx6	75512	mmu-miR-146b-5p
Iqgap2	544963	mmu-miR-25-3p, mmu-miR-301b-3p, mmu-miR-92a-3p
Sorbs2	234214	mmu-miR-200a-3p, mmu-miR-484, mmu-miR-511-3p, mmu-miR-677-3p
Gm11568	432600	mmu-miR-429-3p
Sec24a	77371	mmu-miR-26b-5p, mmu-miR-429-3p, mmu-miR-92a-3p
Ltbp1	268977	mmu-miR-152-3p
Gpatch11	53951	mmu-miR-196a-5p
Tspan9	109246	mmu-miR-93-5p
Pcdha4	12936	mmu-miR-93-5p
Hars2	70791	mmu-miR-671-5p
Calb2	12308	mmu-miR-671-5p
Dennd4b	229541	mmu-miR-25-3p, mmu-miR-92a-3p
Ptpn21	24000	mmu-miR-200a-3p, mmu-miR-429-3p, mmu-miR-93-5p
Colec10	239447	mmu-miR-511-3p, mmu-miR-93-5p
Tmed8	382620	mmu-miR-34a-5p, mmu-miR-484, mmu-miR-93-5p
Wnt10b	22410	mmu-miR-152-3p
Reck	53614	mmu-miR-200a-3p, mmu-miR-429-3p
4921524J17Rik	66714	mmu-miR-200a-3p
Svil	225115	mmu-miR-200a-3p
Pck1	18534	mmu-miR-26b-5p
Pdzd7	100503041	mmu-miR-93-5p
Zmat3	22401	mmu-miR-301b-3p, mmu-miR-671-5p
Pak3	18481	mmu-miR-26b-5p
Usp12	22217	mmu-let-7a-5p, mmu-let-7c-5p, mmu-let-7d-5p, mmu-let-7e-5p, mmu-let-7f-5p, mmu-let-7g-5p, mmu-let-7i-5p, mmu-miR-677-3p, mmu-miR-98-5p
Rcn2	26611	mmu-miR-155-5p, mmu-miR-26b-5p
Stxbp5l	207227	mmu-miR-155-5p
Galnt1	14423	mmu-let-7a-5p, mmu-let-7c-5p, mmu-let-7d-5p, mmu-let-7e-5p, mmu-let-7f-5p, mmu-let-7g-5p, mmu-let-7i-5p, mmu-miR-98-5p
Tmem185b	226351	mmu-miR-200a-3p
Kctd10	330171	mmu-miR-429-3p
Gon7	100233175	mmu-miR-200a-3p
Zfp418	232854	mmu-miR-677-5p
Pak7	241656	mmu-miR-429-3p, mmu-miR-93-5p
Zfp318	57908	mmu-miR-677-3p
Dhrs7b	216820	mmu-miR-677-3p
Gm5114	330513	mmu-miR-26b-5p
Nrarp	67122	mmu-miR-1249-3p, mmu-miR-152-3p
Calr3	73316	mmu-miR-511-3p
Rpl6	19988	mmu-miR-34a-5p
Gabrq	57249	mmu-miR-26b-5p
Usp29	57775	mmu-miR-200a-3p
Kcne1l	66240	mmu-miR-34a-5p
Dctn6	22428	mmu-miR-301b-3p
Acbd5	74159	mmu-miR-26b-5p, mmu-miR-301b-3p, mmu-miR-677-5p
Vldlr	22359	mmu-miR-93-5p
Myo18a	360013	mmu-miR-25-3p, mmu-miR-92a-3p
Tmprss11b	319875	mmu-miR-677-5p
Usp33	170822	mmu-miR-152-3p, mmu-miR-301b-3p
Lmtk2	231876	mmu-miR-152-3p, mmu-miR-511-3p
Mtfmt	69606	mmu-miR-26b-5p
Azin2	242669	mmu-miR-34a-5p
Usp36	72344	mmu-miR-25-3p, mmu-miR-92a-3p
Brd1	223770	mmu-miR-155-5p
Mtch1	56462	mmu-miR-151-5p
Herpud2	80517	mmu-miR-25-3p, mmu-miR-92a-3p
Rnf2	19821	mmu-miR-301b-3p, mmu-miR-429-3p, mmu-miR-93-5p
Hip1	215114	mmu-let-7a-5p, mmu-let-7c-5p, mmu-let-7d-5p, mmu-let-7e-5p, mmu-let-7f-5p, mmu-let-7g-5p, mmu-let-7i-5p, mmu-miR-196a-5p, mmu-miR-677-3p, mmu-miR-98-5p
Cdc5l	71702	mmu-miR-484
Mrvi1	17540	mmu-miR-511-3p
Lman2	66890	mmu-miR-301b-3p
Sept4	18952	mmu-miR-677-3p
Spidr	224008	mmu-miR-511-3p
Slc29a3	71279	mmu-miR-677-3p
Plag1	56711	mmu-miR-511-3p, mmu-miR-708-5p
Pcdha5	12941	mmu-miR-93-5p
Hsf4	26386	mmu-miR-671-5p
Cmtm6	67213	mmu-miR-152-3p
Ociad2	433904	mmu-miR-671-5p
Nup50	18141	mmu-miR-26b-5p
Ttc28	209683	mmu-miR-152-3p, mmu-miR-155-5p, mmu-miR-484
Gbp3	55932	mmu-miR-210-3p
Dtwd2	68857	mmu-miR-200a-3p, mmu-miR-677-5p
Ric1	226089	mmu-miR-25-3p, mmu-miR-429-3p, mmu-miR-92a-3p
Ppm1b	19043	mmu-miR-34a-5p, mmu-miR-429-3p
Srsf2	20382	mmu-miR-301b-3p
Wwp2	66894	mmu-miR-25-3p, mmu-miR-92a-3p
Gnpda1	26384	mmu-miR-200a-3p
Ccdc80	67896	mmu-miR-200a-3p
Slc16a6	104681	mmu-miR-152-3p, mmu-miR-26b-5p, mmu-miR-93-5p
Usp24	329908	mmu-let-7a-5p, mmu-let-7c-5p, mmu-let-7d-5p, mmu-let-7e-5p, mmu-let-7f-5p, mmu-let-7g-5p, mmu-let-7i-5p, mmu-miR-93-5p, mmu-miR-98-5p
Nt5c3	107569	mmu-miR-152-3p
Sra1	24068	mmu-miR-671-5p
Lrig1	16206	mmu-miR-301b-3p, mmu-miR-34a-5p, mmu-miR-93-5p
Tsc1	64930	mmu-miR-25-3p, mmu-miR-301b-3p, mmu-miR-34a-5p, mmu-miR-92a-3p
Pkd2l2	53871	mmu-miR-93-5p
Eif4g2	13690	mmu-let-7a-5p, mmu-let-7c-5p, mmu-let-7d-5p, mmu-let-7e-5p, mmu-let-7f-5p, mmu-let-7g-5p, mmu-let-7i-5p, mmu-miR-146b-5p, mmu-miR-25-3p, mmu-miR-26b-5p, mmu-miR-677-5p, mmu-miR-92a-3p, mmu-miR-98-5p
Slc22a6	18399	mmu-let-7a-5p, mmu-let-7c-5p, mmu-let-7d-5p, mmu-let-7e-5p, mmu-let-7f-5p, mmu-let-7g-5p, mmu-let-7i-5p, mmu-miR-155-5p, mmu-miR-98-5p
Trmt9b	319582	mmu-miR-429-3p
Chrd	12667	mmu-miR-677-3p
Fam3c	27999	mmu-miR-677-5p
Borcs5	67774	mmu-miR-671-5p
Tada1	27878	mmu-miR-200a-3p
Negr1	320840	mmu-miR-429-3p, mmu-miR-484
Fbxo25	66822	mmu-miR-93-5p
Carhsp1	52502	mmu-miR-155-5p
Purg	75029	mmu-miR-26b-5p
Dennd1a	227801	mmu-miR-301b-3p
Casz1	69743	mmu-miR-152-3p, mmu-miR-26b-5p
Zfp9	22750	mmu-miR-93-5p
Mbtps2	270669	mmu-miR-200a-3p, mmu-miR-708-5p
Qprt	67375	mmu-miR-671-5p
Ccdc130	67736	mmu-let-7a-5p, mmu-let-7c-5p, mmu-let-7d-5p, mmu-let-7e-5p, mmu-let-7f-5p, mmu-let-7g-5p, mmu-let-7i-5p, mmu-miR-155-5p, mmu-miR-98-5p
Gpr157	269604	mmu-let-7a-5p, mmu-let-7c-5p, mmu-let-7d-5p, mmu-let-7e-5p, mmu-let-7f-5p, mmu-let-7g-5p, mmu-let-7i-5p, mmu-miR-93-5p, mmu-miR-98-5p
2210418O10Rik	100504263	mmu-miR-511-3p
Tlr4	21898	mmu-miR-677-5p
Osm	18413	mmu-miR-26b-5p, mmu-miR-93-5p
Klf9	16601	mmu-miR-26b-5p, mmu-miR-93-5p
St6galnac6	50935	mmu-miR-93-5p
Fuca2	66848	mmu-miR-511-3p
Zic3	22773	mmu-miR-155-5p, mmu-miR-429-3p
Kynu	70789	mmu-miR-677-5p
Smug1	71726	mmu-let-7a-5p, mmu-let-7c-5p, mmu-let-7d-5p, mmu-let-7e-5p, mmu-let-7f-5p, mmu-let-7g-5p, mmu-let-7i-5p, mmu-miR-155-5p, mmu-miR-98-5p
Rad51d	19364	mmu-miR-671-5p
Chtop	66511	mmu-miR-677-3p
Sema5a	20356	mmu-miR-155-5p, mmu-miR-200a-3p, mmu-miR-484
Nsmce2	68501	mmu-miR-26b-5p, mmu-miR-34a-5p
Gcsam	14525	mmu-miR-671-5p
St8sia6	241230	mmu-miR-26b-5p
Tbc1d2b	67016	mmu-miR-34a-5p, mmu-miR-429-3p, mmu-miR-93-5p
Ppp2r5a	226849	mmu-miR-34a-5p
Erc1	111173	mmu-miR-301b-3p, mmu-miR-34a-5p, mmu-miR-429-3p, mmu-miR-93-5p
Adcy3	104111	mmu-miR-25-3p, mmu-miR-484, mmu-miR-92a-3p
Xpot	73192	mmu-miR-429-3p
Dnajb4	67035	mmu-miR-677-5p
Rad52	19365	mmu-miR-429-3p
Yod1	226418	mmu-let-7a-5p, mmu-let-7c-5p, mmu-let-7d-5p, mmu-let-7e-5p, mmu-let-7f-5p, mmu-let-7g-5p, mmu-let-7i-5p, mmu-miR-196a-5p, mmu-miR-98-5p
Ptgfrn	19221	mmu-miR-301b-3p, mmu-miR-93-5p
Dph3	105638	mmu-miR-151-5p
Fam136a	66488	mmu-miR-26b-5p
Galnt14	71685	mmu-miR-25-3p, mmu-miR-92a-3p
Tnfrsf10b	21933	mmu-miR-429-3p
Rnf157	217340	mmu-miR-92a-3p
Rbm18	67889	mmu-miR-146b-5p
Calcr	12311	mmu-miR-200a-3p, mmu-miR-34a-5p, mmu-miR-511-3p
Crot	74114	mmu-miR-200a-3p, mmu-miR-93-5p
Syn2	20965	mmu-miR-25-3p, mmu-miR-92a-3p
Eml6	237711	mmu-miR-152-3p, mmu-miR-301b-3p
Rims2	116838	mmu-miR-429-3p
Mief1	239555	mmu-let-7a-5p, mmu-let-7c-5p, mmu-let-7d-5p, mmu-let-7e-5p, mmu-let-7f-5p, mmu-let-7g-5p, mmu-let-7i-5p, mmu-miR-196a-5p, mmu-miR-429-3p, mmu-miR-98-5p
Dmrt3	240590	mmu-miR-26b-5p
Syce2	71846	mmu-miR-671-5p
Rfx7	319758	mmu-miR-152-3p, mmu-miR-26b-5p, mmu-miR-301b-3p
Ptgs2	19225	mmu-miR-26b-5p
Triobp	110253	mmu-miR-210-3p, mmu-miR-511-3p
Atrx	22589	mmu-miR-25-3p, mmu-miR-92a-3p
Grhl3	230824	mmu-miR-26b-5p, mmu-miR-511-3p
Foxn2	14236	mmu-miR-200a-3p, mmu-miR-25-3p, mmu-miR-34a-5p, mmu-miR-429-3p, mmu-miR-92a-3p
Bag4	67384	mmu-miR-210-3p, mmu-miR-26b-5p
Med19	381379	mmu-miR-25-3p, mmu-miR-92a-3p
Esp36	100126765	mmu-miR-26b-5p
Dram2	67171	mmu-miR-511-3p
Mpped2	77015	mmu-miR-152-3p, mmu-miR-200a-3p, mmu-miR-301b-3p
Tiam1	21844	mmu-miR-200a-3p, mmu-miR-93-5p
Eloc	67923	mmu-miR-155-5p, mmu-miR-429-3p
Mlkl	74568	mmu-miR-26b-5p
Zfp646	233905	mmu-miR-677-3p
Rasgrf2	19418	mmu-let-7a-5p, mmu-let-7c-5p, mmu-let-7d-5p, mmu-let-7e-5p, mmu-let-7f-5p, mmu-let-7g-5p, mmu-let-7i-5p, mmu-miR-93-5p, mmu-miR-98-5p
Fkbp14	231997	mmu-miR-671-5p
Chordc1	66917	mmu-miR-26b-5p
Vdac1	22333	mmu-miR-26b-5p
Obox5	252829	mmu-miR-429-3p
Rgs6	50779	mmu-let-7a-5p, mmu-let-7c-5p, mmu-let-7d-5p, mmu-let-7e-5p, mmu-let-7f-5p, mmu-let-7g-5p, mmu-let-7i-5p, mmu-miR-196a-5p, mmu-miR-26b-5p, mmu-miR-98-5p
Lhpp	76429	mmu-miR-151-5p
Cep57	74360	mmu-miR-93-5p
Snx17	266781	mmu-miR-484, mmu-miR-677-3p
Rab43	69834	mmu-miR-34a-5p, mmu-miR-677-3p
Tmc8	217356	mmu-let-7a-5p, mmu-let-7c-5p, mmu-let-7d-5p, mmu-let-7e-5p, mmu-let-7f-5p, mmu-let-7g-5p, mmu-let-7i-5p, mmu-miR-26b-5p, mmu-miR-98-5p
Dgkq	110524	mmu-miR-93-5p
Nemp2	227094	mmu-miR-200a-3p
Csnk2a1	12995	mmu-miR-151-5p
Tmem216	68642	mmu-miR-671-5p
Nono	53610	mmu-miR-34a-5p
Adcy2	210044	mmu-miR-152-3p, mmu-miR-429-3p
Celf3	78784	mmu-miR-34a-5p
Lnpep	240028	mmu-miR-152-3p, mmu-miR-677-5p
Zswim5	74464	mmu-let-7a-5p, mmu-let-7c-5p, mmu-let-7d-5p, mmu-let-7e-5p, mmu-let-7f-5p, mmu-let-7g-5p, mmu-let-7i-5p, mmu-miR-484, mmu-miR-98-5p
Atxn1	20238	mmu-miR-152-3p, mmu-miR-200a-3p, mmu-miR-25-3p, mmu-miR-301b-3p, mmu-miR-429-3p, mmu-miR-92a-3p, mmu-miR-93-5p
Wdr43	72515	mmu-miR-671-5p
Zfp280b	64453	mmu-let-7a-5p, mmu-let-7c-5p, mmu-let-7e-5p, mmu-let-7f-5p, mmu-let-7g-5p, mmu-let-7i-5p, mmu-miR-98-5p
Il18r1	16182	mmu-miR-511-3p
Nhsl1	215819	mmu-miR-152-3p
Gpatch8	237943	mmu-miR-152-3p, mmu-miR-301b-3p, mmu-miR-429-3p, mmu-miR-677-5p
Primpol	408022	mmu-miR-152-3p
Il6st	16195	mmu-miR-93-5p
Rad51b	19363	mmu-miR-155-5p
Gamt	14431	mmu-miR-34a-5p
Map7	17761	mmu-miR-93-5p
Tspan18	241556	mmu-miR-196a-5p
Arfgap1	228998	mmu-miR-301b-3p, mmu-miR-34a-5p
Rbbp8	225182	mmu-miR-301b-3p
Ccnjl	380694	mmu-miR-25-3p, mmu-miR-26b-5p, mmu-miR-92a-3p
Paqr9	75552	mmu-miR-200a-3p
Gm20604	100859931	mmu-miR-155-5p, mmu-miR-429-3p
Gm10639	100042314	mmu-miR-25-3p, mmu-miR-92a-3p
Stard6	170461	mmu-miR-155-5p
Ngp	18054	mmu-miR-708-5p
1110059G10Rik	66202	mmu-miR-671-5p
Tusc2	80385	mmu-miR-200a-3p, mmu-miR-93-5p
Ctla4	12477	mmu-miR-155-5p
Trub2	227682	mmu-miR-200a-3p
Trp53bp1	27223	mmu-miR-708-5p
Loxl2	94352	mmu-miR-26b-5p
Tnfrsf21	94185	mmu-miR-511-3p, mmu-miR-93-5p
Slc30a5	69048	mmu-miR-26b-5p
Cyp2c39	13098	mmu-miR-26b-5p
Tspan3	56434	mmu-miR-677-3p
Dstn	56431	mmu-miR-671-5p
Map4	17758	mmu-miR-200a-3p
Rab5a	271457	mmu-miR-301b-3p
Carnmt1	67383	mmu-miR-200a-3p
Isca1	69046	mmu-miR-25-3p, mmu-miR-92a-3p
Igf1	16000	mmu-let-7a-5p, mmu-let-7c-5p, mmu-let-7d-5p, mmu-let-7e-5p, mmu-let-7f-5p, mmu-let-7g-5p, mmu-let-7i-5p, mmu-miR-26b-5p, mmu-miR-677-5p, mmu-miR-98-5p
Casd1	213819	mmu-miR-301b-3p
Tmem196	217951	mmu-miR-301b-3p, mmu-miR-93-5p
Slitrk1	76965	mmu-miR-429-3p
Osbpl3	71720	mmu-let-7a-5p, mmu-let-7c-5p, mmu-let-7d-5p, mmu-let-7e-5p, mmu-let-7f-5p, mmu-let-7g-5p, mmu-let-7i-5p, mmu-miR-200a-3p, mmu-miR-98-5p
Nbr1	17966	mmu-miR-429-3p
Gdf11	14561	mmu-miR-25-3p, mmu-miR-92a-3p
Dolpp1	57170	mmu-miR-200a-3p
Fam184b	58227	mmu-let-7a-5p, mmu-let-7c-5p, mmu-let-7d-5p, mmu-let-7e-5p, mmu-let-7f-5p, mmu-let-7g-5p, mmu-let-7i-5p, mmu-miR-98-5p
Dlg5	71228	mmu-miR-26b-5p
Vsig4	278180	mmu-miR-671-5p
Ccdc39	51938	mmu-miR-196a-5p, mmu-miR-200a-3p
Igf2	16002	mmu-miR-200a-3p, mmu-miR-511-3p
Ttc14	67120	mmu-miR-155-5p, mmu-miR-429-3p, mmu-miR-511-3p
Ugt8a	22239	mmu-miR-26b-5p, mmu-miR-429-3p
Sept6	56526	mmu-miR-671-5p
Plxdc2	67448	mmu-miR-677-3p, mmu-miR-677-5p, mmu-miR-93-5p
Zfp84	74352	mmu-miR-25-3p, mmu-miR-92a-3p
Vash2	226841	mmu-let-7a-5p, mmu-let-7c-5p, mmu-let-7d-5p, mmu-let-7e-5p, mmu-let-7f-5p, mmu-let-7g-5p, mmu-let-7i-5p, mmu-miR-429-3p, mmu-miR-93-5p, mmu-miR-98-5p
Sbspon	226866	mmu-miR-146b-5p, mmu-miR-26b-5p, mmu-miR-708-5p
Impdh1	23917	mmu-miR-301b-3p
Lgi2	246316	mmu-miR-677-3p, mmu-miR-677-5p
Kmt2d	381022	mmu-let-7a-5p, mmu-let-7c-5p, mmu-let-7d-5p, mmu-let-7e-5p, mmu-let-7f-5p, mmu-let-7g-5p, mmu-let-7i-5p, mmu-miR-210-3p, mmu-miR-98-5p
Bend3	331623	mmu-miR-200a-3p
Fbxl20	72194	mmu-miR-671-5p
Zdhhc8	27801	mmu-miR-93-5p
Edn2	13615	mmu-miR-34a-5p
Vsig8	240916	mmu-miR-200a-3p
Nbeal1	269198	mmu-miR-511-3p
Txlnb	378431	mmu-miR-511-3p
Zfand5	22682	mmu-miR-200a-3p, mmu-miR-511-3p
Sftpa1	20387	mmu-miR-196a-5p
Rhpn2	52428	mmu-miR-200a-3p, mmu-miR-25-3p, mmu-miR-92a-3p
Klf4	16600	mmu-miR-152-3p, mmu-miR-25-3p, mmu-miR-26b-5p, mmu-miR-34a-5p, mmu-miR-429-3p, mmu-miR-92a-3p
Rnf151	67504	mmu-miR-677-5p
Ryk	20187	mmu-miR-26b-5p, mmu-miR-677-3p
Sptbn4	80297	mmu-miR-92a-3p
Topors	106021	mmu-miR-93-5p
Rbm20	73713	mmu-miR-26b-5p
Dip2b	239667	mmu-miR-200a-3p
Dhdh	71755	mmu-miR-210-3p
Gbp6	100702	mmu-miR-671-5p
Slc15a1	56643	mmu-miR-93-5p
Fam117b	72750	mmu-miR-200a-3p, mmu-miR-93-5p
Tepsin	78777	mmu-let-7a-5p, mmu-let-7c-5p, mmu-let-7d-5p, mmu-let-7e-5p, mmu-let-7f-5p, mmu-let-7g-5p, mmu-let-7i-5p, mmu-miR-98-5p
Pdik1l	230809	mmu-miR-26b-5p, mmu-miR-429-3p
Osgep	66246	mmu-miR-677-5p
Lnpk	69605	mmu-miR-26b-5p, mmu-miR-429-3p
Tmem106b	71900	mmu-miR-511-3p
Car10	72605	mmu-miR-34a-5p, mmu-miR-511-3p, mmu-miR-677-3p
Fermt2	218952	mmu-miR-301b-3p, mmu-miR-429-3p
Lmbr1	56873	mmu-miR-200a-3p, mmu-miR-708-5p
Vps26b	69091	mmu-miR-671-5p
Dagla	269060	mmu-let-7a-5p, mmu-let-7c-5p, mmu-let-7d-5p, mmu-let-7e-5p, mmu-let-7f-5p, mmu-let-7g-5p, mmu-let-7i-5p, mmu-miR-34a-5p, mmu-miR-98-5p
Parp16	214424	mmu-miR-98-5p
Edn1	13614	mmu-let-7a-5p, mmu-let-7c-5p, mmu-let-7d-5p, mmu-let-7e-5p, mmu-let-7f-5p, mmu-let-7g-5p, mmu-let-7i-5p, mmu-miR-98-5p
Aoc3	11754	mmu-miR-484
Prm1	19118	mmu-miR-484
Slc17a1	20504	mmu-miR-152-3p
Fez2	225020	mmu-miR-152-3p, mmu-miR-429-3p
Nap1l3	54561	mmu-miR-301b-3p
C1galt1	94192	mmu-miR-152-3p, mmu-miR-677-5p
Ism1	319909	mmu-miR-152-3p
Pdia3	14827	mmu-miR-152-3p
Dnaja2	56445	mmu-let-7a-5p, mmu-let-7c-5p, mmu-let-7d-5p, mmu-let-7e-5p, mmu-let-7f-5p, mmu-let-7g-5p, mmu-let-7i-5p, mmu-miR-98-5p
Tspan12	269831	mmu-miR-196a-5p
Mamdc2	71738	mmu-miR-25-3p, mmu-miR-92a-3p
Rbm33	381626	mmu-miR-146b-5p, mmu-miR-200a-3p, mmu-miR-671-5p
D630045J12Rik	330286	mmu-let-7a-5p, mmu-let-7c-5p, mmu-let-7d-5p, mmu-let-7e-5p, mmu-let-7f-5p, mmu-let-7g-5p, mmu-let-7i-5p, mmu-miR-26b-5p, mmu-miR-484, mmu-miR-98-5p
Map2	17756	mmu-miR-200a-3p, mmu-miR-26b-5p, mmu-miR-429-3p, mmu-miR-484, mmu-miR-671-5p, mmu-miR-677-3p
Nat8l	269642	mmu-let-7a-5p, mmu-let-7c-5p, mmu-let-7d-5p, mmu-let-7e-5p, mmu-let-7f-5p, mmu-let-7g-5p, mmu-let-7i-5p, mmu-miR-34a-5p, mmu-miR-484, mmu-miR-98-5p
Hs2st1	23908	mmu-miR-200a-3p, mmu-miR-429-3p
Msantd2	235184	mmu-miR-200a-3p
Dcun1d4	100737	mmu-miR-155-5p
Ap1s2	108012	mmu-miR-429-3p, mmu-miR-511-3p
Ahcyl1	229709	mmu-miR-25-3p, mmu-miR-92a-3p
Zglp1	100009600	mmu-miR-671-5p
Slc40a1	53945	mmu-miR-93-5p
Bcr	110279	mmu-miR-26b-5p
Rgs3	50780	mmu-miR-25-3p, mmu-miR-92a-3p
Upk3b	100647	mmu-miR-200a-3p
Thap1	73754	mmu-miR-429-3p
Cadm4	260299	mmu-miR-677-3p
Usp8	84092	mmu-miR-152-3p, mmu-miR-301b-3p
Dnajb9	27362	mmu-let-7a-5p, mmu-let-7c-5p, mmu-let-7d-5p, mmu-let-7e-5p, mmu-let-7f-5p, mmu-let-7g-5p, mmu-let-7i-5p, mmu-miR-25-3p, mmu-miR-429-3p, mmu-miR-92a-3p, mmu-miR-93-5p, mmu-miR-98-5p
Mfn2	170731	mmu-miR-93-5p
Cul4b	72584	mmu-miR-200a-3p
Krtap4-1	665891	mmu-miR-152-3p
Zfp365	216049	mmu-miR-93-5p
Sds	231691	mmu-miR-93-5p
Rasgef1b	320292	mmu-miR-677-5p
Bard1	12021	mmu-miR-671-5p
Bhlhe40	20893	mmu-miR-26b-5p
Cdc34	216150	mmu-let-7a-5p, mmu-let-7c-5p, mmu-let-7d-5p, mmu-let-7e-5p, mmu-let-7f-5p, mmu-let-7g-5p, mmu-let-7i-5p, mmu-miR-98-5p
Lsm11	72290	mmu-let-7a-5p, mmu-let-7c-5p, mmu-let-7d-5p, mmu-let-7e-5p, mmu-let-7f-5p, mmu-let-7g-5p, mmu-let-7i-5p, mmu-miR-146b-5p, mmu-miR-26b-5p, mmu-miR-98-5p
Ypel1	106369	mmu-miR-26b-5p
Flrt2	399558	mmu-miR-34a-5p, mmu-miR-677-5p
Prkg1	19091	mmu-miR-301b-3p, mmu-miR-429-3p
Plekha3	83435	mmu-miR-93-5p
Gria4	14802	mmu-miR-200a-3p
Sgip1	73094	mmu-miR-429-3p
Morc3	338467	mmu-miR-25-3p, mmu-miR-92a-3p
Scn9a	20274	mmu-miR-155-5p, mmu-miR-26b-5p, mmu-miR-677-5p
Frk	14302	mmu-miR-34a-5p, mmu-miR-677-3p
Nectin1	58235	mmu-miR-34a-5p
Htr1a	15550	mmu-miR-26b-5p
Fbxl5	242960	mmu-miR-671-5p, mmu-miR-93-5p
Dnajb11	67838	mmu-miR-677-5p
Fbxl19	233902	mmu-miR-152-3p, mmu-miR-26b-5p
Hyal6	74409	mmu-miR-429-3p
Rb1cc1	12421	mmu-miR-200a-3p, mmu-miR-301b-3p, mmu-miR-93-5p
Yipf3	28064	mmu-miR-708-5p
Vrk3	101568	mmu-miR-708-5p
Fndc10	230991	mmu-miR-484
D1Ertd622e	52392	mmu-miR-152-3p, mmu-miR-25-3p, mmu-miR-301b-3p, mmu-miR-677-5p, mmu-miR-92a-3p
Rnf20	109331	mmu-let-7a-5p, mmu-let-7c-5p, mmu-let-7d-5p, mmu-let-7e-5p, mmu-let-7f-5p, mmu-let-7g-5p, mmu-let-7i-5p, mmu-miR-98-5p
Nipa1	233280	mmu-miR-301b-3p
Hspb6	243912	mmu-miR-34a-5p
Acer3	66190	mmu-miR-677-3p
Tmtc1	387314	mmu-miR-200a-3p, mmu-miR-93-5p
Fat3	270120	mmu-miR-200a-3p, mmu-miR-34a-5p, mmu-miR-429-3p
Rad21	19357	mmu-miR-25-3p, mmu-miR-92a-3p, mmu-miR-93-5p
Adck1	72113	mmu-miR-200a-3p
Ypel5	383295	mmu-miR-200a-3p, mmu-miR-677-5p
Zbtb24	268294	mmu-miR-26b-5p
Map3k20	65964	mmu-miR-200a-3p, mmu-miR-25-3p, mmu-miR-92a-3p
Zfp354b	27274	mmu-let-7a-5p, mmu-let-7c-5p, mmu-let-7d-5p, mmu-let-7e-5p, mmu-let-7f-5p, mmu-let-7g-5p, mmu-let-7i-5p, mmu-miR-196a-5p, mmu-miR-98-5p
Pof1b	69693	mmu-miR-26b-5p, mmu-miR-429-3p
Ahcyl2	74340	mmu-miR-34a-5p
Pex1	71382	mmu-miR-677-3p
Desi1	28075	mmu-miR-429-3p
Naf1	234344	mmu-miR-511-3p
Plekha2	83436	mmu-miR-671-5p
Rpusd3	101122	mmu-let-7a-5p, mmu-let-7c-5p, mmu-let-7d-5p, mmu-let-7e-5p, mmu-let-7f-5p, mmu-let-7g-5p, mmu-let-7i-5p, mmu-miR-98-5p
Decr2	26378	mmu-miR-671-5p
Zfp444	72667	mmu-miR-146b-5p
Nebl	74103	mmu-miR-146b-5p
P2ry13	74191	mmu-miR-25-3p, mmu-miR-92a-3p
Epas1	13819	mmu-miR-152-3p, mmu-miR-511-3p, mmu-miR-677-5p
Kcnip1	70357	mmu-miR-511-3p
Rap1gap	110351	mmu-miR-677-5p
Ltbp2	16997	mmu-miR-34a-5p
Tubgcp6	328580	mmu-miR-708-5p, mmu-miR-92a-3p
Prkag2	108099	mmu-miR-152-3p
Abhd17c	70178	mmu-let-7a-5p, mmu-let-7c-5p, mmu-let-7e-5p, mmu-let-7f-5p, mmu-let-7g-5p, mmu-let-7i-5p, mmu-miR-98-5p
Prkacb	18749	mmu-miR-200a-3p, mmu-miR-429-3p
Ppp1r9b	217124	mmu-miR-429-3p
Usf1	22278	mmu-miR-34a-5p
Arx	11878	mmu-miR-301b-3p
Sh3d19	27059	mmu-miR-26b-5p, mmu-miR-301b-3p
Ep300	328572	mmu-miR-26b-5p
Ppp1r11	76497	mmu-miR-146b-5p, mmu-miR-34a-5p, mmu-miR-677-3p
Kif3b	16569	mmu-miR-677-5p, mmu-miR-93-5p
Rps6ka4	56613	mmu-miR-25-3p, mmu-miR-34a-5p, mmu-miR-92a-3p, mmu-miR-93-5p
Mapk4	225724	mmu-miR-93-5p
4930453N24Rik	67609	mmu-miR-34a-5p
Slc38a1	105727	mmu-miR-200a-3p
Soga3	67412	mmu-miR-677-5p
Gid4	66771	mmu-miR-25-3p, mmu-miR-671-5p, mmu-miR-677-5p, mmu-miR-92a-3p, mmu-miR-93-5p
Gria2	14800	mmu-miR-155-5p, mmu-miR-677-3p
Cbl	12402	mmu-miR-155-5p, mmu-miR-429-3p, mmu-miR-677-3p
Zfp143	20841	mmu-miR-155-5p
Klhl42	232539	mmu-miR-146b-5p, mmu-miR-26b-5p, mmu-miR-93-5p
Gjd2	14617	mmu-miR-152-3p, mmu-miR-677-3p
Nceh1	320024	mmu-miR-155-5p, mmu-miR-26b-5p, mmu-miR-34a-5p
Med1	19014	mmu-miR-146b-5p
Fam214b	230088	mmu-let-7a-5p, mmu-let-7c-5p, mmu-let-7d-5p, mmu-let-7e-5p, mmu-let-7f-5p, mmu-let-7g-5p, mmu-let-7i-5p, mmu-miR-26b-5p, mmu-miR-98-5p
Szt2	230676	mmu-miR-511-3p
Stard13	243362	mmu-let-7a-5p, mmu-let-7c-5p, mmu-let-7d-5p, mmu-let-7e-5p, mmu-let-7f-5p, mmu-let-7g-5p, mmu-let-7i-5p, mmu-miR-152-3p, mmu-miR-25-3p, mmu-miR-301b-3p, mmu-miR-429-3p, mmu-miR-484, mmu-miR-92a-3p, mmu-miR-98-5p
Dusp2	13537	mmu-miR-93-5p
Snai3	30927	mmu-let-7a-5p, mmu-let-7c-5p, mmu-let-7d-5p, mmu-let-7e-5p, mmu-let-7f-5p, mmu-let-7g-5p, mmu-let-7i-5p, mmu-miR-98-5p
Kcnj13	100040591	mmu-miR-511-3p
Rgs8	67792	mmu-miR-152-3p
Cops2	12848	mmu-miR-26b-5p
Pcdh10	18526	mmu-miR-677-5p
Pard3	93742	mmu-miR-34a-5p
Psg17	26437	mmu-miR-671-5p
Plekho1	67220	mmu-let-7a-5p, mmu-let-7c-5p, mmu-let-7d-5p, mmu-let-7e-5p, mmu-let-7f-5p, mmu-let-7g-5p, mmu-let-7i-5p, mmu-miR-98-5p
Map4k5	399510	mmu-miR-429-3p
Tor3a	30935	mmu-miR-484
Slc22a23	73102	mmu-let-7a-5p, mmu-let-7c-5p, mmu-let-7d-5p, mmu-let-7e-5p, mmu-let-7f-5p, mmu-let-7g-5p, mmu-let-7i-5p, mmu-miR-26b-5p, mmu-miR-93-5p, mmu-miR-98-5p
Ubxn8	108159	mmu-miR-152-3p, mmu-miR-301b-3p
Ugp2	216558	mmu-miR-25-3p, mmu-miR-92a-3p
Sept8	20362	mmu-miR-200a-3p
Ddx52	78394	mmu-miR-484
Igf2bp1	140486	mmu-let-7a-5p, mmu-let-7c-5p, mmu-let-7d-5p, mmu-let-7e-5p, mmu-let-7f-5p, mmu-let-7g-5p, mmu-let-7i-5p, mmu-miR-196a-5p, mmu-miR-98-5p
Gpc6	23888	mmu-miR-25-3p, mmu-miR-34a-5p, mmu-miR-92a-3p, mmu-miR-93-5p
Kif3a	16568	mmu-miR-200a-3p
Cyb5d2	192986	mmu-miR-484
Serpinb6d	238568	mmu-miR-429-3p
Mgme1	74528	mmu-miR-155-5p
Brd8	78656	mmu-miR-484
Map3k7	26409	mmu-miR-200a-3p
Xk	22439	mmu-miR-155-5p
Rps6kb1	72508	mmu-miR-155-5p, mmu-miR-429-3p, mmu-miR-511-3p
Abca5	217265	mmu-miR-146b-5p, mmu-miR-26b-5p, mmu-miR-677-3p
Gja8	14616	mmu-miR-677-5p
B4gat1	108902	mmu-let-7a-5p, mmu-let-7c-5p, mmu-let-7d-5p, mmu-let-7e-5p, mmu-let-7f-5p, mmu-let-7g-5p, mmu-let-7i-5p, mmu-miR-200a-3p, mmu-miR-98-5p
Map3k8	26410	mmu-miR-146b-5p, mmu-miR-301b-3p, mmu-miR-93-5p
Pkib	18768	mmu-miR-429-3p
Csf1	12977	mmu-miR-152-3p, mmu-miR-301b-3p, mmu-miR-484
Tpbg	21983	mmu-miR-429-3p
Akr1c20	116852	mmu-miR-155-5p
Cyb561d1	72023	mmu-let-7a-5p, mmu-let-7c-5p, mmu-let-7e-5p, mmu-let-7f-5p, mmu-let-7g-5p, mmu-let-7i-5p, mmu-miR-155-5p, mmu-miR-98-5p
D030056L22Rik	225995	mmu-miR-146b-5p, mmu-miR-26b-5p, mmu-miR-93-5p
Pgm3	109785	mmu-miR-708-5p
Npepl1	228961	mmu-let-7a-5p, mmu-let-7c-5p, mmu-let-7e-5p, mmu-let-7f-5p, mmu-let-7g-5p, mmu-let-7i-5p, mmu-miR-152-3p, mmu-miR-301b-3p, mmu-miR-98-5p
Ngf	18049	mmu-let-7a-5p, mmu-let-7c-5p, mmu-let-7d-5p, mmu-let-7e-5p, mmu-let-7f-5p, mmu-let-7g-5p, mmu-let-7i-5p, mmu-miR-98-5p
Kif3c	16570	mmu-miR-155-5p
Frs2	327826	mmu-miR-93-5p
Fam84b	399603	mmu-miR-200a-3p, mmu-miR-93-5p
Ppp1r10	52040	mmu-miR-152-3p, mmu-miR-429-3p
Cntrl	26920	mmu-let-7a-5p, mmu-let-7c-5p, mmu-let-7d-5p, mmu-let-7e-5p, mmu-let-7f-5p, mmu-let-7g-5p, mmu-let-7i-5p, mmu-miR-98-5p
Ryr3	20192	mmu-miR-92a-3p
Atxn7l1	380753	mmu-miR-93-5p
Ppp3cb	19056	mmu-miR-26b-5p
Myo1d	338367	mmu-miR-155-5p, mmu-miR-484, mmu-miR-93-5p
Zfyve27	319740	mmu-miR-484
Prnp	19122	mmu-miR-152-3p
Naa30	70646	mmu-let-7a-5p, mmu-let-7c-5p, mmu-let-7d-5p, mmu-let-7e-5p, mmu-let-7f-5p, mmu-let-7g-5p, mmu-let-7i-5p, mmu-miR-301b-3p, mmu-miR-93-5p, mmu-miR-98-5p
Lrrc3	237387	mmu-miR-484
Ikzf5	67143	mmu-miR-200a-3p, mmu-miR-301b-3p
Zhx1	22770	mmu-miR-301b-3p, mmu-miR-511-3p
Gm15127	434866	mmu-miR-152-3p
Smn1	20595	mmu-miR-25-3p, mmu-miR-92a-3p
Pid1	98496	mmu-miR-34a-5p
Adamts15	235130	mmu-let-7a-5p, mmu-let-7c-5p, mmu-let-7d-5p, mmu-let-7e-5p, mmu-let-7f-5p, mmu-let-7g-5p, mmu-let-7i-5p, mmu-miR-152-3p, mmu-miR-98-5p
Pfkfb2	18640	mmu-miR-26b-5p, mmu-miR-511-3p
Ormdl3	66612	mmu-miR-93-5p
Slc35f2	72022	mmu-miR-34a-5p
Trappc4	60409	mmu-miR-26b-5p
Tbc1d13	70296	mmu-miR-484, mmu-miR-671-5p
Strada	72149	mmu-miR-26b-5p
[truncated: 3,755 more rows]
